# Supplementary material for: Dynamic changes in the gut microbiota of SPF Bama piglets during breast and formula feeding
Source: Front Microbiol. 2025 Feb 26;16:1537286. doi: 10.3389/fmicb.2025.1537286 (PMC11897505; doi:10.3389/fmicb.2025.1537286)
Supplement: Supplementary file 9 [file Table_1.xlsx]

## Sheet: Sheet1
Table S1. Sample information
Sample_ID	Host_id	Group	Sex	DayStage	Sow	Feed	birth weight/kg	birth lenth/cm	Clean Reads	Clean Base(G/bp)	No. of features	No. of Genus	shannon
BM-7d-1	BM1	BM_7d	Male	7d	S861	Breast_milk	0.49	16.5	81453156	11.3789	5197	549816	5.80246
BM-7d-10	BM10	BM_7d	Male	7d	S2087	Breast_milk	0.675	19.5	162725584	22.7325	4496	534324	5.35307
BM-7d-11	BM11	BM_7d	Male	7d	S2087	Breast_milk	0.595	18	133183976	18.6056	4512	541069	5.45828
BM-7d-12	BM12	BM_7d	Male	7d	S2087	Breast_milk	0.75	21.5	154205374	21.5422	5432	654381	5.64177
BM-7d-13	BM13	BM_7d	Male	7d	S2044	Breast_milk	0.685	19.5	166344726	24.95	3363	397150	5.21595
BM-7d-14	BM14	BM_7d	Female	7d	S2044	Breast_milk	0.625	18	151396316	22.71	3637	532156	5.13212
BM-7d-15	BM15	BM_7d	Female	7d	S2044	Breast_milk	0.465	15.5	86632796	12.1025	4370	511605	5.39519
BM-7d-17	BM17	BM_7d	Male	7d	S2044	Breast_milk	0.595	18	72307586	10.1013	2719	406494	4.71765
BM-7d-18	BM18	BM_7d	Female	7d	S2044	Breast_milk	0.601	18	78933282	11.0269	4781	554955	5.44476
BM-7d-2	BM2	BM_7d	Female	7d	S861	Breast_milk	0.605	18.5	96578602	13.4919	3269	419322	5.17643
BM-7d-3	BM3	BM_7d	Male	7d	S861	Breast_milk	0.625	19	83398500	11.6506	3356	396847	5.01561
BM-7d-5	BM5	BM_7d	Male	7d	S861	Breast_milk	0.605	18	104799818	14.6404	4565	532668	5.47226
BM-7d-6	BM6	BM_7d	Male	7d	S2042	Breast_milk	0.665	19	98485176	13.7582	5001	524113	5.55927
BM-7d-7	BM7	BM_7d	Male	7d	S2042	Breast_milk	0.615	18.5	130987454	18.2987	4430	575186	5.28895
BM-7d-8	BM8	BM_7d	Female	7d	S2042	Breast_milk	0.69	20	98868482	13.8118	3536	457033	5.20502
BM-7d-9	BM9	BM_7d	Male	7d	S2042	Breast_milk	0.575	17.5	96001294	13.4112	4256	547623	5.3492
BM-14d-1	BM1	BM_14d	Male	14d	S861	Breast_milk	0.49	16.5	83253998	12.49	1716	232899	4.6434
BM-14d-10	BM10	BM_14d	Male	14d	S2087	Breast_milk	0.675	19.5	97638670	13.64	5589	642616	5.73856
BM-14d-11	BM11	BM_14d	Male	14d	S2087	Breast_milk	0.595	18	123615936	18.54	4772	543695	5.56111
BM-14d-12	BM12	BM_14d	Male	14d	S2087	Breast_milk	0.75	21.5	94702838	13.2298	5469	643149	5.71659
BM-14d-13	BM13	BM_14d	Male	14d	S2044	Breast_milk	0.685	19.5	89516352	13.43	2979	406858	4.93414
BM-14d-14	BM14	BM_14d	Female	14d	S2044	Breast_milk	0.625	18	162636758	24.4	5187	636128	5.618
BM-14d-15	BM15	BM_14d	Female	14d	S2044	Breast_milk	0.465	15.5	102020220	14.2521	3979	497033	5.28889
BM-14d-17	BM17	BM_14d	Male	14d	S2044	Breast_milk	0.595	18	94531948	13.206	3552	522488	4.97196
BM-14d-18	BM18	BM_14d	Female	14d	S2044	Breast_milk	0.601	18	120007456	16.7648	3357	416090	4.98244
BM-14d-2	BM2	BM_14d	Female	14d	S861	Breast_milk	0.605	18.5	100771066	15.12	4919	507395	5.4345
BM-14d-3	BM3	BM_14d	Male	14d	S861	Breast_milk	0.625	19	70454554	10.57	734	165951	3.29279
BM-14d-5	BM5	BM_14d	Male	14d	S861	Breast_milk	0.605	18	92924060	12.9813	4794	580185	5.42466
BM-14d-6	BM6	BM_14d	Male	14d	S2042	Breast_milk	0.665	19	103981232	14.526	3715	428519	5.1456
BM-14d-7	BM7	BM_14d	Male	14d	S2042	Breast_milk	0.615	18.5	104623736	14.6158	3552	444523	4.97196
BM-14d-8	BM8	BM_14d	Female	14d	S2042	Breast_milk	0.69	20	94361206	13.1821	4179	447441	5.25374
BM-14d-9	BM9	BM_14d	Male	14d	S2042	Breast_milk	0.575	17.5	99771344	13.9379	4864	545522	5.55957
BM-21d-1	BM1	BM_21d	Male	21d	S861	Breast_milk	0.49	16.5	261202246	39.18	3764	439521	5.34848
BM-21d-10	BM10	BM_21d	Male	21d	S2087	Breast_milk	0.675	19.5	78983814	11.85	4020	491736	5.75802
BM-21d-11	BM11	BM_21d	Male	21d	S2087	Breast_milk	0.595	18	80181470	12.03	2451	318808	4.83011
BM-21d-12	BM12	BM_21d	Male	21d	S2087	Breast_milk	0.75	21.5	79327118	11.9	1583	254677	4.89779
BM-21d-13	BM13	BM_21d	Male	21d	S2044	Breast_milk	0.685	19.5	71775550	10.77	2167	316339	5.00522
BM-21d-14	BM14	BM_21d	Female	21d	S2044	Breast_milk	0.625	18	118828892	17.82	3476	337972	5.48087
BM-21d-15	BM15	BM_21d	Female	21d	S2044	Breast_milk	0.465	15.5	88872848	13.33	3050	359623	5.37938
BM-21d-17	BM17	BM_21d	Male	21d	S2044	Breast_milk	0.595	18	253491294	38.02	5834	716030	5.70989
BM-21d-18	BM18	BM_21d	Female	21d	S2044	Breast_milk	0.601	18	95261118	14.29	4783	603129	5.4034
BM-21d-2	BM2	BM_21d	Female	21d	S861	Breast_milk	0.605	18.5	90364978	13.55	3608	481636	5.17756
BM-21d-3	BM3	BM_21d	Male	21d	S861	Breast_milk	0.625	19	96327076	14.45	7236	777399	6.35708
BM-21d-5	BM5	BM_21d	Male	21d	S861	Breast_milk	0.605	18	73339264	11	1628	237258	4.83488
BM-21d-6	BM6	BM_21d	Male	21d	S2042	Breast_milk	0.665	19	67528984	9.43369	7277	798074	6.30674
BM-21d-7	BM7	BM_21d	Male	21d	S2042	Breast_milk	0.615	18.5	66946572	10.04	5847	664894	5.75874
BM-21d-8	BM8	BM_21d	Female	21d	S2042	Breast_milk	0.69	20	79899284	11.98	2638	337530	4.91691
BM-21d-9	BM9	BM_21d	Male	21d	S2042	Breast_milk	0.575	17.5	80157318	12.02	2059	319794	4.84441
BM-28d-1	BM1	BM_28d	Male	28d	S861	Breast_milk	0.49	16.5	102966568	15.44	4506	428412	5.74689
BM-28d-10	BM10	BM_28d	Male	28d	S2087	Breast_milk	0.675	19.5	80724572	12.11	817	99025	3.97109
BM-28d-11	BM11	BM_28d	Male	28d	S2087	Breast_milk	0.595	18	95236196	14.29	1615	173181	4.39738
BM-28d-12	BM12	BM_28d	Male	28d	S2087	Breast_milk	0.75	21.5	92651718	13.9	4226	470205	5.71757
BM-28d-13	BM13	BM_28d	Male	28d	S2044	Breast_milk	0.685	19.5	86613010	12.99	945	169621	3.87394
BM-28d-14	BM14	BM_28d	Female	28d	S2044	Breast_milk	0.625	18	86459882	12.97	1591	251653	4.20608
BM-28d-15	BM15	BM_28d	Female	28d	S2044	Breast_milk	0.465	15.5	84248570	11.7694	6515	814016	5.70387
BM-28d-17	BM17	BM_28d	Male	28d	S2044	Breast_milk	0.595	18	95387712	14.31	4700	576216	5.39771
BM-28d-18	BM18	BM_28d	Female	28d	S2044	Breast_milk	0.601	18	93833068	13.1083	4585	516570	5.68931
BM-28d-2	BM2	BM_28d	Female	28d	S861	Breast_milk	0.605	18.5	86275238	12.0525	7648	929273	6.35387
BM-28d-3	BM3	BM_28d	Male	28d	S861	Breast_milk	0.625	19	83056870	12.46	6388	716383	6.14636
BM-28d-5	BM5	BM_28d	Male	28d	S861	Breast_milk	0.605	18	89684520	13.45	7205	764798	6.51303
BM-28d-6	BM6	BM_28d	Male	28d	S2042	Breast_milk	0.665	19	110584762	16.59	8229	898656	6.56748
BM-28d-7	BM7	BM_28d	Male	28d	S2042	Breast_milk	0.615	18.5	135888322	20.38	8085	1014330	6.35209
BM-28d-8	BM8	BM_28d	Female	28d	S2042	Breast_milk	0.69	20	89284698	13.39	5873	644467	5.88081
BM-28d-9	BM9	BM_28d	Male	28d	S2042	Breast_milk	0.575	17.5	85031628	12.75	6685	783967	6.13843
FM-7d-1	FM1	FM_7d	Female	7d	S861	Formula_milk	0.48	16.5	97937308	13.6817	3925	465126	5.18462
FM-7d-10	FM10	FM_7d	Male	7d	S2087	Formula_milk	0.665	20	77805686	11.67	4585	490921	5.36499
FM-7d-11	FM11	FM_7d	Female	7d	S2087	Formula_milk	0.69	21	129764450	18.1279	2706	364472	5.0264
FM-7d-12	FM12	FM_7d	Female	7d	S2087	Formula_milk	0.555	17.5	83111380	11.6105	2580	365634	4.74299
FM-7d-14	FM14	FM_7d	Female	7d	S2020	Formula_milk	0.52	16	102200952	15.33	2548	387351	4.96209
FM-7d-3	FM3	FM_7d	Female	7d	S861	Formula_milk	0.43	15	107906758	15.0744	2754	469897	4.8114
FM-7d-4	FM4	FM_7d	Female	7d	S861	Formula_milk	0.61	18.5	85319802	11.919	3463	408109	4.84672
FM-7d-5	FM5	FM_7d	Female	7d	S2042	Formula_milk	0.63	18.5	107070622	14.9576	4968	563195	5.38625
FM-7d-6	FM6	FM_7d	Male	7d	S2042	Formula_milk	0.54	17	135457114	20.32	2949	477883	4.83495
FM-7d-7	FM7	FM_7d	Female	7d	S2042	Formula_milk	0.61	18	145636480	20.3452	2705	394272	4.62787
FM-7d-8	FM8	FM_7d	Male	7d	S2042	Formula_milk	0.61	18.5	94750618	13.2365	3606	480780	5.03449
FM-7d-9	FM9	FM_7d	Male	7d	S2042	Formula_milk	0.67	21.5	82811290	11.5686	3586	477900	5.25293
FM-14d-1	FM1	FM_14d	Female	14d	S861	Formula_milk	0.48	16.5	72181330	10.83	2917	401046	4.94816
FM-14d-10	FM10	FM_14d	Male	14d	S2087	Formula_milk	0.665	20	146820800	20.5106	4618	517473	5.75243
FM-14d-11	FM11	FM_14d	Female	14d	S2087	Formula_milk	0.69	21	120651548	16.8548	2935	313789	4.82322
FM-14d-12	FM12	FM_14d	Female	14d	S2087	Formula_milk	0.555	17.5	130830110	19.62	2618	412072	4.67189
FM-14d-14	FM14	FM_14d	Female	14d	S2020	Formula_milk	0.52	16	159367694	23.91	2726	401057	4.70521
FM-14d-3	FM3	FM_14d	Female	14d	S861	Formula_milk	0.43	15	132217714	18.4706	4277	476730	5.33633
FM-14d-4	FM4	FM_14d	Female	14d	S861	Formula_milk	0.61	18.5	148274678	20.7137	3694	465799	5.08308
FM-14d-5	FM5	FM_14d	Female	14d	S2042	Formula_milk	0.63	18.5	77223440	11.58	3729	484021	4.90604
FM-14d-6	FM6	FM_14d	Male	14d	S2042	Formula_milk	0.54	17	79559452	11.93	3687	505428	5.11001
FM-14d-7	FM7	FM_14d	Female	14d	S2042	Formula_milk	0.61	18	78038388	11.71	3841	496162	5.1104
FM-14d-8	FM8	FM_14d	Male	14d	S2042	Formula_milk	0.61	18.5	140590976	19.6403	3089	413425	5.14044
FM-14d-9	FM9	FM_14d	Male	14d	S2042	Formula_milk	0.67	21.5	99362958	14.9	4019	496870	5.18745
FM-21d-1	FM1	FM_21d	Female	21d	S861	Formula_milk	0.48	16.5	109013452	16.35	3769	551885	5.1965
FM-21d-10	FM10	FM_21d	Male	21d	S2087	Formula_milk	0.665	20	118560822	16.5628	3777	450221	5.17839
FM-21d-11	FM11	FM_21d	Female	21d	S2087	Formula_milk	0.69	21	71822416	10.0335	3321	410793	5.19638
FM-21d-12	FM12	FM_21d	Female	21d	S2087	Formula_milk	0.555	17.5	111312866	15.5502	3374	441636	5.13661
FM-21d-14	FM14	FM_21d	Female	21d	S2020	Formula_milk	0.52	16	94812786	14.22	3458	446554	5.16872
FM-21d-15	FM15	FM_21d	Male	21d	S2044	Formula_milk	0.355	14.5	106864938	14.9289	4785	526544	5.79567
FM-21d-3	FM3	FM_21d	Female	21d	S861	Formula_milk	0.43	15	150479532	21.0217	3946	515964	5.27376
FM-21d-4	FM4	FM_21d	Female	21d	S861	Formula_milk	0.61	18.5	114702914	16.0238	3164	415697	5.01477
FM-21d-5	FM5	FM_21d	Female	21d	S2042	Formula_milk	0.63	18.5	141227628	19.7293	4071	482583	5.16926
FM-21d-6	FM6	FM_21d	Male	21d	S2042	Formula_milk	0.54	17	147394898	20.5908	3981	488632	5.4296
FM-21d-7	FM7	FM_21d	Female	21d	S2042	Formula_milk	0.61	18	155382328	21.7067	3868	434284	5.03672
FM-21d-8	FM8	FM_21d	Male	21d	S2042	Formula_milk	0.61	18.5	140978086	19.6944	3716	450275	5.18454
FM-21d-9	FM9	FM_21d	Male	21d	S2042	Formula_milk	0.67	21.5	135444434	18.9214	3834	474715	5.09975
FM-28d-1	FM1	FM_28d	Female	28d	S861	Formula_milk	0.48	16.5	146875354	22.03	3764	546791	5.12667
FM-28d-10	FM10	FM_28d	Male	28d	S861	Formula_milk	0.665	20	71757446	10.0244	3719	426250	4.95346
FM-28d-11	FM11	FM_28d	Female	28d	S2087	Formula_milk	0.69	21	70717286	10.61	2993	442958	4.9011
FM-28d-12	FM12	FM_28d	Female	28d	S2087	Formula_milk	0.555	17.5	148576140	20.7558	4781	541944	5.35726
FM-28d-14	FM14	FM_28d	Female	28d	S2020	Formula_milk	0.52	16	148848754	22.33	4911	616782	5.41351
FM-28d-15	FM15	FM_28d	Male	28d	S2044	Formula_milk	0.355	14.5	73857312	11.08	3540	526750	5.03359
FM-28d-3	FM3	FM_28d	Female	28d	S861	Formula_milk	0.43	15	141473186	19.7636	5080	604869	5.5548
FM-28d-4	FM4	FM_28d	Female	28d	S861	Formula_milk	0.61	18.5	93971340	14.1	3197	481032	4.90765
FM-28d-5	FM5	FM_28d	Female	28d	S2042	Formula_milk	0.63	18.5	139096838	19.4316	3304	423530	4.94289
FM-28d-6	FM6	FM_28d	Male	28d	S2042	Formula_milk	0.54	17	123703210	17.2811	4188	477200	5.53783
FM-28d-7	FM7	FM_28d	Female	28d	S2042	Formula_milk	0.61	18	127989188	19.2	4624	546360	5.31888
FM-28d-8	FM8	FM_28d	Male	28d	S2042	Formula_milk	0.61	18.5	128648800	17.972	4346	566822	5.44207
FM-28d-9	FM9	FM_28d	Male	28d	S2042	Formula_milk	0.67	21.5	87178152	12.1786	3922	477762	5.24668
