# Supplementary material for: Dynamic changes in the gut microbiota of SPF Bama piglets during breast and formula feeding
Source: Front Microbiol. 2025 Feb 26;16:1537286. doi: 10.3389/fmicb.2025.1537286 (PMC11897505; doi:10.3389/fmicb.2025.1537286)
Supplement: Supplementary file 10 [file Table_2.xlsx]

## Sheet: Sheet1
Table S2. Formula milk ingredients
Ingredients	content	Ingredients	content
crude protein(%)	≥20.0	Ca(%)	0.4-1.1
crude ash(%)	≤90	Total Phosphorus(%)	≥0.3
Dietary Fiber(%)	≤1.0	L-Lysine(%)	≥1.4
CaCl2(%)	0.3-1.5	Moisture Content(%)	≤10
Ingredients: Glucose, Whole Bovine Milk Powder, Concentrated Whey Protein, L-Lysine, Calcium Lactate, Soy Concentrate Protein, Compound Minerals, etc. (In each kilogram of formula milk, the compound minerals include table salt, calcium phosphate, copper, zinc, ferrous sulfate monohydrate, manganese sulfate monohydrate, cobalt chloride hexahydrate, calcium iodate, Sodium Selenite, amino acid zinc,…
