# Supplementary material for: Dynamic changes in the gut microbiota of SPF Bama piglets during breast and formula feeding
Source: Front Microbiol. 2025 Feb 26;16:1537286. doi: 10.3389/fmicb.2025.1537286 (PMC11897505; doi:10.3389/fmicb.2025.1537286)
Supplement: Supplementary file 11 [file Table_3.xlsx]

## Sheet: background
Table S3. The influence of sample background factors on beta diversity
Group		Method	Df	SumOfSqs	R2	F	Pr(>F)	SIG
DayStage		Permanova	3	1.35219	0.0726706	2.8734	0.001	***
Day	Group	Method	Df	SumOfSqs	R2	F	Pr(>F)	SIG
7d	Feed	Permanova	1	0.661003	0.188676	6.04639	0.001	***
	Sex	Permanova	1	0.184262	0.0525957	1.4434	0.07	NA
	Sow	Permanova	4	0.564906	0.161246	1.10541	0.236	NA
14d	Feed	Permanova	1	0.646203	0.158933	4.91312	0.001	***
	Sex	Permanova	1	0.163303	0.0401643	1.08797	0.304	NA
	Sow	Permanova	4	0.596555	0.146722	0.988719	0.46	NA
21d	Feed	Permanova	1	0.882794	0.184735	6.11806	0.001	***
	Sex	Permanova	1	0.146363	0.0306282	0.853089	0.598	NA
	Sow	Permanova	4	0.705481	0.14763	1.0392	0.386	NA
28d	Feed	Permanova	1	0.82237	0.167592	5.43601	0.001	***
	Sex	Permanova	1	0.177163	0.0361042	1.01133	0.361	NA
	Sow	Permanova	4	0.849245	0.173069	1.25574	0.158	NA
