# Supplementary material for: Dynamic changes in the gut microbiota of SPF Bama piglets during breast and formula feeding
Source: Front Microbiol. 2025 Feb 26;16:1537286. doi: 10.3389/fmicb.2025.1537286 (PMC11897505; doi:10.3389/fmicb.2025.1537286)
Supplement: Supplementary file 12 [file Table_4.xlsx]

## Sheet: A. beta-Species
Table S4 A. Beta diversity significance test of microbial species
Comparing Groups	Sub_Factor	Method	Df	SumOfSqs	R2	F	Pr(>F)	SIG
BM vs. FM	7d	Permanova	1	0.736992	0.183392	6.06361	0.001	***
	14d	Permanova	1	0.727158	0.158185	5.07354	0.001	***
	21d	Permanova	1	0.904137	0.190322	6.34661	0.001	***
	28d	Permanova	1	0.842151	0.173022	5.64899	0.001	***
7d vs. 14d	BM	Permanova	1	0.408921	0.103017	3.44547	0.001	***
	FM	Permanova	1	0.291545	0.097406	2.37419	0.001	***
14d vs. 21d	BM	Permanova	1	0.471895	0.0922578	3.04903	0.003	**
	FM	Permanova	1	0.264576	0.0900805	2.27696	0.002	**
21d vs. 28d	BM	Permanova	1	0.161397	0.0290084	0.896252	0.532	NA
	FM	Permanova	1	0.259515	0.0914539	2.41583	0.002	**

## Sheet: B. beta-gene
Table S4 B. Beta diversity significance test of microbial genes
Comparing Groups	Sub_Factor	Method	Df	SumOfSqs	R2	F	Pr(>F)	SIG
BM vs. FM	7d	Permanova	1	1.21689	0.155555	4.97367	0.001	***
	14d	Permanova	1	1.11868	0.133445	4.15784	0.001	***
	21d	Permanova	1	2.0252	0.235739	8.32824	0.001	***
	28d	Permanova	1	2.09109	0.215296	7.40786	0.001	***
7d vs. 14d	BM	Permanova	1	0.709537	0.0879562	2.89316	0.001	***
	FM	Permanova	1	0.776033	0.106466	2.85964	0.001	***
14d vs. 21d	BM	Permanova	1	0.754319	0.0823274	2.6914	0.001	***
	FM	Permanova	1	0.807663	0.129649	3.57508	0.001	***
21d vs. 28d	BM	Permanova	1	0.49069	0.0489319	1.54348	0.082	NA
	FM	Permanova	1	0.655452	0.123546	3.38307	0.007	**

## Sheet: C.Shannon-Species
Table S4 C. Shannon index significance test of microbial species
Comparing Groups	Sub_Factor	Method	Df	Pr(>F)	SIG
BM vs. FM	7d	T-test	1	0.00272509	**
	14d	T-test	1	0.618369	NA
	21d	T-test	1	0.306065	NA
	28d	T-test	1	0.218899	NA
7d vs. 14d	BM	T-test	1	0.305684	NA
	FM	T-test	1	0.605051	NA
14d vs. 21d	BM	T-test	1	0.271082	NA
	FM	T-test	1	0.13025	NA
21d vs. 28d	BM	T-test	1	0.531287	NA
	FM	T-test	1	0.900484	NA

## Sheet: D.Shannon-gene
Table S4 C. Shannon index significance test of microbial genes
Comparing Groups	Sub_Factor	Method	Df	Pr(>F)	SIG
BM vs. FM	7d	T-test	1	0.00917247	**
	14d	T-test	1	0.00434113	**
	21d	T-test	1	0.0199168	*
	28d	T-test	1	0.0296203	*
7d vs. 14d	BM	T-test	1	0.862567	NA
	FM	T-test	1	0.386235	NA
14d vs. 21d	BM	T-test	1	0.790412	NA
	FM	T-test	1	0.956394	NA
21d vs. 28d	BM	T-test	1	0.376456	NA
	FM	T-test	1	0.321352	NA
