# Supplementary material for: Dynamic changes in the gut microbiota of SPF Bama piglets during breast and formula feeding
Source: Front Microbiol. 2025 Feb 26;16:1537286. doi: 10.3389/fmicb.2025.1537286 (PMC11897505; doi:10.3389/fmicb.2025.1537286)
Supplement: Supplementary file 13 [file Table_5.xlsx]

## Sheet: A.Group
Table S5 A. Significance test of dominant bacterial phylum communities between BM and FM group
Phylum	7d				14d				21d				28d
	BM_Mean	FM_Mean	P_Value	SIG	BM_Mean	FM_Mean	P_Value	SIG	BM_Mean	FM_Mean	P_Value	SIG	BM_Mean	FM_Mean	P_Value	SIG
Bacillota	0.624321	0.712823	0.00137117	**	0.465836	0.666573	7.50746e-07	***	0.492175	0.659679	2.17274e-05	***	0.506427	0.63515	0.00149849	**
Bacteroidota	0.152545	0.0879789	0.00723028	**	0.278845	0.14386	3.61299e-06	***	0.177886	0.145601	0.107645	NA	0.141836	0.165468	0.459197	NA
Pseudomonadota	0.135021	0.119439	0.206968	NA	0.151594	0.106784	0.00155139	**	0.162684	0.120203	0.0475685	*	0.183256	0.118639	0.0145425	*
Actinomycetota	0.0450727	0.0336931	0.0495913	*	0.0395371	0.0558309	0.0410922	*	0.103851	0.0438112	0.0161722	*	0.108655	0.0475627	0.00543483	**
Thermodesulfobacteriota	0.0181002	0.0110073	0.0555225	NA	0.0187309	0.0108153	0.0468284	*	0.0120664	0.0135141	0.687663	NA	0.0110674	0.0154924	0.141921	NA
Campylobacterota	0.00166117	0.00270514	0.501068	NA	0.0109433	0.000926505	0.0826966	NA	0.0153656	0.00104081	0.0249104	*	0.0132563	0.00121547	0.165736	NA
Euryarchaeota	0.00593219	0.000759393	0.0198044	*	0.00793866	0.00075732	0.0362037	*	0.0108383	0.000980898	0.0045951	**	0.00777406	0.000981248	0.00500871	**
Ascomycota	0.000881083	0.0159918	0.0797871	NA	0.000970558	0.000696702	0.0808788	NA	0.00148262	0.000797554	0.0388376	*	0.00128051	0.00079316	0.00798642	**
Uroviricota	0.000728337	0.00527316	3.87894e-08	***	0.00107628	0.00518693	1.4985e-08	***	0.00175008	0.00434427	0.0044206	**	0.000927428	0.00275702	0.000937279	***
Fusobacteriota	0.00143655	0.000690144	0.141685	NA	0.00312492	0.000514674	0.17501	NA	0.00405014	0.000603609	0.0998248	NA	0.00598909	0.0015607	0.0805598	NA
Deferribacterota	0.000288327	0.00195226	0.280954	NA	0.00548384	5.69925e-05	0.233206	NA	0.00335086	4.82149e-05	0.0786615	NA	0.00298576	6.2278e-05	0.0667453	NA
Verrucomicrobiota	0.00443327	0.000978572	0.218746	NA	0.00315279	0.00154271	0.556908	NA	0.000672079	0.00136603	0.022627	*	0.000712475	0.00205414	0.256468	NA
Spirochaetota	0.00140971	0.000979099	0.0281947	*	0.00130093	0.000951122	0.0526033	NA	0.00273115	0.00118833	0.167829	NA	0.00322282	0.00143572	0.0306356	*
Synergistota	0.00103127	0.000349997	0.279614	NA	0.00380786	0.000430756	0.108422	NA	0.00226565	0.000506003	0.08162	NA	0.00192264	0.000457316	0.117088	NA
Cyanobacteriota	0.00132094	0.000990783	0.0182163	*	0.00130604	0.00102588	0.102899	NA	0.00157254	0.00125269	0.170085	NA	0.00194675	0.00117637	0.00670868	**

## Sheet: B.Day
Table S5 B. Significance test of dominant bacterial phylum communities between different days
Phylum	7d vs 14d				14d vs 21d				21d vs 28d
	BM		FM		BM		FM		BM		FM
	P_value	SIG	P_value	SIG	P_value	SIG	P_value	SIG	P_value	SIG	P_value	SIG
Bacillota	3.31366e-06	***	0.0977145	NA	0.461827	NA	0.772085	NA	0.721849	NA	0.306518	NA
Bacteroidota	1.54768e-06	***	0.0282097	*	7.97267e-05	***	0.926538	NA	0.232302	NA	0.299715	NA
Pseudomonadota	0.119007	NA	0.401647	NA	0.555207	NA	0.336529	NA	0.436421	NA	0.919151	NA
Actinomycetota	0.263486	NA	0.018644	*	0.00440739	**	0.194914	NA	0.861906	NA	0.521245	NA
Thermodesulfobacteriota	0.857721	NA	0.959876	NA	0.0948578	NA	0.402892	NA	0.777471	NA	0.477164	NA
Campylobacterota	0.0627524	NA	0.301948	NA	0.545191	NA	0.33762	NA	0.822626	NA	0.0777372	NA
Euryarchaeota	0.551062	NA	0.983555	NA	0.474851	NA	0.0443963	*	0.387076	NA	0.997598	NA
Ascomycota	0.482661	NA	0.12657	NA	0.101428	NA	0.297674	NA	0.525805	NA	0.958262	NA
Uroviricota	0.109283	NA	0.921162	NA	0.238634	NA	0.336979	NA	0.168754	NA	0.059426	NA
Fusobacteriota	0.319169	NA	0.0961464	NA	0.705948	NA	0.266525	NA	0.488533	NA	0.264424	NA
Deferribacterota	0.185748	NA	0.287798	NA	0.612037	NA	0.541358	NA	0.864871	NA	0.346878	NA
Verrucomicrobiota	0.700459	NA	0.288874	NA	0.290661	NA	0.753759	NA	0.846913	NA	0.602377	NA
Spirochaetota	0.562601	NA	0.857103	NA	0.156181	NA	0.0977473	NA	0.685107	NA	0.0502098	NA
Synergistota	0.13955	NA	0.116082	NA	0.436595	NA	0.323492	NA	0.775513	NA	0.534668	NA
Cyanobacteriota	0.919546	NA	0.811516	NA	0.237841	NA	0.137368	NA	0.220711	NA	0.485512	NA
