# Supplementary material for: Dynamic changes in the gut microbiota of SPF Bama piglets during breast and formula feeding
Source: Front Microbiol. 2025 Feb 26;16:1537286. doi: 10.3389/fmicb.2025.1537286 (PMC11897505; doi:10.3389/fmicb.2025.1537286)
Supplement: Supplementary file 14 [file Table_6.xlsx]

## Sheet: A.BM_T.test
Table S6 A. Significance test of dominant bacterial species communities in BM group at different days
BM Group Species	Mean				T.test
	07d	14d	21d	28d	07d vs 14d	SIG	14d vs 21d	SIG	21d vs 28d	SIG
f__Enterobacteriaceae g__Escherichia s__coli	0.0524111	0.0701617	0.0615517	0.0727503	0.028766	*	0.50663	NA	0.421985	NA
f__Oscillospiraceae g__Flavonifractor s__plautii	0.0325314	0.0116153	0.00740741	0.00757548	2.03427e-06	***	0.0938003	NA	0.991412	NA
f__Bacteroidaceae g__Bacteroides s__fragilis	0.00631382	0.0300729	0.00870595	0.00838003	0.127098	NA	0.182953	NA	0.893349	NA
f__Lachnospiraceae g__Enterocloster s__bolteae	0.0162104	0.0207909	0.00949439	0.00537281	0.349612	NA	0.08978	NA	0.424305	NA
f__Bacteroidaceae g__Bacteroides s__xylanisolvens	0.0168716	0.0219867	0.00668268	0.00388406	0.219891	NA	0.0010776	**	0.219982	NA
f__Lachnospiraceae g__Enterocloster s__clostridioformis	0.0183533	0.0157275	0.00674303	0.00469374	0.610725	NA	0.0448543	*	0.50222	NA
f__ g__Flintibacter s__sp. KGMB00164	0.00989859	0.00827644	0.0145692	0.0113418	0.421475	NA	0.145584	NA	0.328513	NA
f__ g__Intestinimonas s__butyriciproducens	0.0153327	0.00912078	0.0117772	0.00639111	0.0494054	*	0.552133	NA	0.220313	NA
f__Moraxellaceae g__Psychrobacter s__sp. van23A	0.00352805	0.00318107	0.0157912	0.0180196	0.806246	NA	0.0110267	*	0.949704	NA
f__Desulfovibrionaceae g__Desulfovibrio s__piger	0.0117238	0.0123778	0.00776969	0.00799299	0.751535	NA	0.176459	NA	0.742526	NA
f__Oscillospiraceae g__Ruthenibacterium s__lactatiformans	0.0132064	0.0110141	0.00845101	0.00505171	0.679801	NA	0.629578	NA	0.14313	NA
f__Lactobacillaceae g__Limosilactobacillus s__reuteri	0.0133897	0.0091795	0.00753959	0.00601143	0.19615	NA	0.602372	NA	0.439982	NA
f__Lactobacillaceae g__Lactobacillus s__amylovorus	0.0100408	0.00638481	0.00732973	0.0109904	0.0731491	NA	0.584933	NA	0.45455	NA
f__Bacteroidaceae g__Bacteroides s__uniformis	0.00696134	0.0134868	0.00958204	0.00439545	0.0663256	NA	0.395016	NA	0.109478	NA
f__Bacteroidaceae g__Bacteroides s__thetaiotaomicron	0.00661612	0.0159329	0.00802308	0.00360097	0.0897644	NA	0.212286	NA	0.187342	NA
f__Lachnospiraceae g__Lachnoclostridium s__[Clostridium] scindens	0.0156699	0.00614809	0.00736938	0.00505024	0.00198625	**	0.445596	NA	0.202436	NA
f__Oscillospiraceae g__Faecalibacterium s__prausnitzii	0.0115033	0.00840373	0.00547118	0.00807293	0.128443	NA	0.0804993	NA	0.16996	NA
f__Oscillospiraceae g__Dysosmobacter s__welbionis	0.008028	0.00794565	0.00596118	0.0112766	0.977123	NA	0.406128	NA	0.135204	NA
f__Bacteroidaceae g__Phocaeicola s__vulgatus	0.00434856	0.00568956	0.0137763	0.00905979	0.314415	NA	0.152764	NA	0.423084	NA
f__Clostridiaceae g__Hungatella s__hathewayi	0.0152528	0.00424572	0.0070875	0.0060354	0.00859782	**	0.331054	NA	0.802266	NA

## Sheet: B.FM_T.test
Table S6 B. Significance test of dominant bacterial species communities in FM group at different days
FM Group Species	Mean				T.test
	07d	14d	21d	28d	07d vs 14d	SIG	14d vs 21d	SIG	21d vs 28d	SIG
f__Enterobacteriaceae g__Escherichia s__coli	0.0455795	0.0397332	0.0502448	0.0473436	0.378244	NA	0.12969	NA	0.572084	NA
f__Lachnospiraceae g__Enterocloster s__clostridioformis	0.0296542	0.0260383	0.0245193	0.0246282	0.585793	NA	0.846364	NA	0.941746	NA
f__Lachnospiraceae g__Enterocloster s__bolteae	0.0334768	0.0270793	0.0224894	0.0112292	0.349647	NA	0.603902	NA	0.0997042	NA
f__Oscillospiraceae g__Flavonifractor s__plautii	0.0156978	0.0208237	0.0167492	0.0211849	0.279269	NA	0.465221	NA	0.414368	NA
f__Oscillospiraceae g__Ruthenibacterium s__lactatiformans	0.023168	0.014939	0.0175475	0.0132337	0.0329823	*	0.430524	NA	0.170594	NA
f__Lactobacillaceae g__Limosilactobacillus s__reuteri	0.0136998	0.0227564	0.0143081	0.010721	0.0361376	*	0.055711	NA	0.291643	NA
f__Clostridiaceae g__Hungatella s__hathewayi	0.011718	0.00318096	0.0212086	0.0217167	0.0609666	NA	0.0240945	*	0.995678	NA
f__Bacteroidaceae g__Bacteroides s__thetaiotaomicron	0.00596478	0.0173996	0.00972997	0.0180271	0.0590856	NA	0.180533	NA	0.242565	NA
f__Bacteroidaceae g__Bacteroides s__nordii	0.00418484	0.0180834	0.018327	0.00991698	0.0249103	*	0.955014	NA	0.201421	NA
f__Oscillospiraceae g__Faecalibacterium s__prausnitzii	0.0105008	0.016867	0.0128635	0.00905476	0.0240346	*	0.147943	NA	0.0132546	*
f__Bacteroidaceae g__Bacteroides s__xylanisolvens	0.00950946	0.0110498	0.0169747	0.0115806	0.694655	NA	0.211742	NA	0.272588	NA
f__ g__Intestinimonas s__butyriciproducens	0.0114998	0.0114899	0.0196214	0.00561522	0.99337	NA	0.0443968	*	0.000378664	***
f__ g__Flintibacter s__sp. KGMB00164	0.0168711	0.00879869	0.012019	0.0101698	0.00753831	**	0.21725	NA	0.452266	NA
f__Lachnospiraceae g__Blautia s__wexlerae	0.0140821	0.00970195	0.0164732	0.00661678	0.285749	NA	0.0404413	*	0.000285104	***
f__Lachnospiraceae g__Blautia s__sp. NBRC 113351	0.00764871	0.00879808	0.00630665	0.0243058	0.850855	NA	0.63974	NA	0.00287358	**
f__Lachnospiraceae g__Lachnoclostridium s__[Clostridium] scindens	0.0148426	0.00648462	0.00430077	0.0140438	0.0195899	*	0.31615	NA	0.0154656	NA
f__Lachnospiraceae g__Mediterraneibacter s__[Ruminococcus] gnavus	0.0148661	0.00394971	0.00839833	0.0119171	0.000437624	***	0.105991	NA	0.367678	NA
f__Enterobacteriaceae g__Shimwellia s__blattae	0.00590258	0.00813503	0.00903113	0.0152925	0.588596	NA	0.828163	NA	0.317416	NA
f__Enterococcaceae g__Enterococcus s__faecium	0.0196911	0.01329	0.00189046	0.00240466	0.179031	NA	0.00675794	**	0.759457	NA
f__Desulfovibrionaceae g__Desulfovibrio s__piger	0.00789897	0.00774632	0.00953137	0.0115496	0.957838	NA	0.496011	NA	0.451032	NA
