# Supplementary material for: Dynamic changes in the gut microbiota of SPF Bama piglets during breast and formula feeding
Source: Front Microbiol. 2025 Feb 26;16:1537286. doi: 10.3389/fmicb.2025.1537286 (PMC11897505; doi:10.3389/fmicb.2025.1537286)
Supplement: Supplementary file 15 [file Table_7.xlsx]

## Sheet: Species-CAZy
Table S7. Gut microbial Species correlated to CAZyme
Species	CAZy	spearman	pearson
Caproiciproducens sp. NJN-50	PL35	0.605304	0.69758
Shimwellia blattae	PL35	0.604484	0.424729
Solibaculum mannosilyticum	PL35	0.583413	0.347358
Anaerotruncus colihominis	PL15_2	0.58139	0.252134
Enterocloster asparagiformis	PL15_2	0.572354	0.270657
Acutalibacter muris	PL35	0.569868	0.518436
Caproicibacter fermentans	PL35	0.569241	0.670475
Enterocloster clostridioformis	PL15_2	0.559693	0.418898
Anaerotruncus colihominis	PL12_2	0.559076	0.192597
Shimwellia blattae	PL12_2	0.539701	0.474921
Enterocloster bolteae	PL15_2	0.534271	0.384203
Ethanoligenens harbinense	PL35	0.532773	0.570136
Enterocloster asparagiformis	GH92	0.529472	0.373134
Enterocloster bolteae	GH92	0.524571	0.396901
Bacteroides nordii	PL12_2	0.520259	0.224871
Bacteroides nordii	PL8_2	0.519298	0.14593
Enterocloster clostridioformis	PL12_2	0.517966	0.391987
Enterocloster bolteae	PL8_2	0.51458	0.362324
Solibaculum mannosilyticum	PL12_2	0.509748	0.224886
Shimwellia blattae	PL15_2	0.504336	0.330752
Akkermansia muciniphila	PL35	0.501846	-0.0559333
Caproiciproducens sp. NJN-50	PL12_2	0.495553	0.411002
Bacteroides nordii	PL35	0.495171	0.230467
Bacteroides nordii	PL15_2	0.494109	0.123806
Solibaculum mannosilyticum	PL15_2	0.490876	0.360338
Enterocloster asparagiformis	PL12_2	0.490628	0.12212
Caproiciproducens sp. NJN-50	PL15_2	0.484555	0.363856
Akkermansia muciniphila	GH78	0.483693	0.0547682
Ruthenibacterium lactatiformans	PL12_2	0.48318	0.411949
Enterocloster clostridioformis	PL8_2	0.474993	0.378888
Caproicibacter fermentans	PL12_2	0.473592	0.415076
Enterocloster bolteae	PL12_2	0.47171	0.319495
Enterocloster asparagiformis	PL8_2	0.471121	0.221024
Acutalibacter muris	PL12_2	0.46928	0.424416
Enterocloster clostridioformis	GH92	0.466152	0.417297
Ruthenibacterium lactatiformans	PL15_2	0.465968	0.43663
Acutalibacter muris	PL15_2	0.462834	0.44783
Eubacterium callanderi	PL35	0.462296	0.379052
Eubacterium maltosivorans	PL35	0.460036	0.356131
Bacteroides xylanisolvens	PL15_2	0.454693	0.186222
Alistipes indistinctus	PL15_2	0.452508	0.102446
Enterocloster clostridioformis	PL35	0.451831	0.257644
Enterocloster asparagiformis	GH2	0.451648	0.295212
Ethanoligenens harbinense	PL12_2	0.450053	0.331004
Akkermansia muciniphila	PL15_2	0.449524	-0.0085301
Caproicibacter fermentans	PL15_2	0.44262	0.365642
Caproiciproducens sp. NJN-50	GH78	0.44162	0.503247
Enterocloster bolteae	GH78	0.440952	0.249086
Anaerotruncus colihominis	GH92	0.440012	0.247295
Solibaculum mannosilyticum	GH2	0.438814	0.281576
Bacteroides xylanisolvens	PL12_2	0.437304	0.241844
Ruminococcus champanellensis	PL35	0.436383	0.0533646
Bacteroides ovatus	PL15_2	0.435121	0.237906
Solibaculum mannosilyticum	GH78	0.43444	0.255696
Akkermansia muciniphila	GH2	0.433175	0.0456175
Blautia wexlerae	PL35	0.43239	0.334442
Bacteroides xylanisolvens	PL8_2	0.432256	0.193482
Ethanoligenens harbinense	GH2	0.431847	0.398753
Eubacterium limosum	PL35	0.43113	0.418026
Enterocloster bolteae	GH2	0.430474	0.307612
Ruthenibacterium lactatiformans	GH78	0.43	0.267127
Shimwellia blattae	PL8_2	0.427692	0.415723
Enterocloster asparagiformis	GH78	0.427165	0.135852
Caproiciproducens sp. NJN-50	GH2	0.424491	0.430925
Anaerotruncus colihominis	PL8_2	0.424472	0.234061
Ethanoligenens harbinense	PL15_2	0.424239	0.323562
Intestinimonas butyriciproducens	PL35	0.424225	0.294573
Ethanoligenens harbinense	GH20	0.420858	0.34845
Bacteroides ovatus	PL8_2	0.420277	0.238699
Alistipes indistinctus	PL12_2	0.419911	-0.000115038
Solibaculum mannosilyticum	PL8_2	0.41924	0.293448
Anaerotruncus colihominis	PL35	0.418814	0.0471668
Eubacterium maltosivorans	GH78	0.417177	0.276725
Ethanoligenens harbinense	GH78	0.414419	0.427085
Akkermansia muciniphila	PL12_2	0.414415	-0.0161077
Bacteroides ovatus	PL12_2	0.4135	0.302021
Ruthenibacterium lactatiformans	PL8_2	0.412905	0.452226
Enterocloster asparagiformis	GH20	0.405764	0.327588
Ruthenibacterium lactatiformans	PL35	0.405505	0.225677
Intestinimonas butyriciproducens	GH78	0.403366	0.251065
Sutterella megalosphaeroides	PL8_2	0.402806	0.0706271
Enterocloster asparagiformis	PL35	0.402208	0.00326411
Akkermansia muciniphila	GH92	0.402163	0.00874591
Intestinimonas butyriciproducens	GH92	0.400791	0.215192
Ruthenibacterium lactatiformans	GH92	0.399948	0.33614
Caproiciproducens sp. NJN-50	GH20	0.397035	0.392841
Faecalibacterium prausnitzii	PL35	0.39687	0.35041
Ruminococcus sp. SR1/5	PL35	0.392108	0.336938
Leuconostoc pseudomesenteroides	PL35	0.389808	0.343757
Solibaculum mannosilyticum	GH92	0.389167	0.255029
Ethanoligenens harbinense	GH92	0.388935	0.34549
Thomasclavelia [Clostridium] innocuum	PL12_2	0.388827	0.080455
Flavonifractor plautii	PL35	0.388349	0.254806
Sutterella megalosphaeroides	PL15_2	0.386991	0.0458578
Acutalibacter muris	GH2	0.386959	0.37914
Bacteroides nordii	GH92	0.386229	0.154637
Blautia wexlerae	PL12_2	0.385393	0.445328
Faecalibacterium sp. I2-3-92	PL15_2	0.385248	0.358833
Solibaculum mannosilyticum	GH20	0.384623	0.210186
Flavonifractor plautii	PL15_2	0.384313	0.212881
Alistipes indistinctus	PL35	0.383718	-0.020348
Blautia sp. SC05B48	PL35	0.383399	0.268957
Sutterella megalosphaeroides	GH92	0.382891	0.110519
Enterocloster bolteae	PL35	0.381261	0.0926447
Flavonifractor plautii	GH78	0.380394	0.290687
Thomasclavelia [Clostridium] innocuum	PL35	0.377948	0.351263
Caproiciproducens sp. NJN-50	GH92	0.377019	0.386828
Eubacterium callanderi	PL12_2	0.374623	0.181033
Faecalibacterium sp. HTF-F	PL35	0.374569	0.271721
Veillonella atypica	GH92	0.374216	0.229193
Intestinimonas butyriciproducens	PL15_2	0.373624	0.139994
Intestinimonas butyriciproducens	GH2	0.373383	0.215188
Akkermansia muciniphila	GH20	0.371527	0.0494643
Ruthenibacterium lactatiformans	GH2	0.370977	0.320161
Faecalibacterium prausnitzii	PL15_2	0.370522	0.315215
Bacteroides sp. A1C1	PL35	0.370485	0.319354
Faecalibacterium sp. I3-3-33	PL15_2	0.370025	0.194411
Anaerotruncus colihominis	GH78	0.369046	0.123751
Acutalibacter muris	GH78	0.368892	0.39596
Caproiciproducens sp. NJN-50	PL8_2	0.367635	0.287926
Hungatella hathewayi	PL15_2	0.366504	0.0972973
Blautia wexlerae	PL15_2	0.365237	0.422842
Flavonifractor plautii	GH2	0.365024	0.315969
Sutterella megalosphaeroides	PL12_2	0.363934	-0.0155932
Hungatella hathewayi	GH20	0.363853	0.198975
Weissella confusa	PL35	0.363421	0.206221
Bacteroides xylanisolvens	GH92	0.363367	0.28796
Veillonella atypica	PL15_2	0.363022	0.18074
Caproicibacter fermentans	GH78	0.362983	0.455069
Eubacterium maltosivorans	PL12_2	0.362878	0.10307
Faecalibacterium sp. I4-3-84	PL35	0.362469	0.364863
Veillonella parvula	GH92	0.361073	0.123823
Acutalibacter muris	PL8_2	0.359483	0.374387
Alistipes indistinctus	GH92	0.355534	0.100793
Faecalibacterium sp. I2-3-92	PL12_2	0.354262	0.263594
Flavonifractor plautii	PL12_2	0.35381	0.168062
Faecalibacterium sp. I3-3-33	PL12_2	0.353099	0.16206
Eubacterium maltosivorans	PL15_2	0.352531	0.207168
Thomasclavelia [Clostridium] innocuum	PL15_2	0.351673	0.0159717
Enterocloster clostridioformis	GH2	0.351026	0.297889
Phascolarctobacterium faecium	PL12_2	0.350767	0.0581592
Faecalibacterium prausnitzii	PL12_2	0.348945	0.210866
Faecalibacterium prausnitzii	GH2	0.348183	0.356032
Blautia sp. NBRC 113351	PL15_2	0.348056	0.0816966
Hungatella hathewayi	PL12_2	0.347973	0.112425
Bacteroides nordii	GH78	0.347558	0.196427
Intestinimonas butyriciproducens	GH20	0.343773	0.206004
Hungatella hathewayi	GH78	0.342347	0.167118
Ruminococcus sp. SR1/5	PL8_2	0.342295	0.424448
Phascolarctobacterium faecium	PL15_2	0.341752	0.0105511
Faecalibacterium sp. I3-3-89	PL35	0.341613	0.301756
Blautia sp. NBRC 113351	PL35	0.340824	0.122582
Bacteroides ovatus	GH92	0.340266	0.349577
Lactiplantibacillus argentoratensis	PL15_2	0.340252	0.291789
Enterocloster clostridioformis	GH78	0.340176	0.226837
Faecalibacterium prausnitzii	GH78	0.337892	0.355039
Sutterella megalosphaeroides	GH2	0.33661	0.130782
Phascolarctobacterium faecium	PL35	0.335489	0.167724
Faecalibacterium sp. I4-1-79	PL15_2	0.334041	0.240107
Shimwellia blattae	GH92	0.333902	0.28404
Leuconostoc falkenbergense	PL12_2	0.333179	0.127832
Flavonifractor plautii	GH20	0.33278	0.309147
Enterocloster bolteae	GH20	0.331047	0.217428
Hungatella hathewayi	GH92	0.331039	0.119037
Eubacterium callanderi	PL15_2	0.330786	0.0996127
Shimwellia blattae	GH78	0.330534	0.253659
Faecalibacterium sp. I3-3-33	GH92	0.330068	0.268544
Lactiplantibacillus argentoratensis	PL12_2	0.3296	0.125562
Ligilactobacillus agilis	PL15_2	0.329098	0.344055
Acutalibacter muris	GH20	0.328406	0.277387
Intestinimonas butyriciproducens	PL12_2	0.328099	0.122121
Sutterella megalosphaeroides	GH20	0.327998	0.173289
Faecalibacterium sp. I3-3-33	PL35	0.32786	0.31336
Bacteroides nordii	GH2	0.327595	0.0839798
Anaerotruncus colihominis	GH2	0.326977	0.113061
Shimwellia blattae	GH2	0.326698	0.266309
Eubacterium maltosivorans	GH2	0.326564	0.253594
Phascolarctobacterium faecium	GH92	0.326149	0.0268633
Intestinibaculum porci	PL35	0.325742	0.356478
Hungatella hathewayi	GH2	0.324952	0.133149
Blautia sp. NBRC 113351	PL12_2	0.324924	0.0748309
Ruminococcus champanellensis	PL12_2	0.324701	-0.0543554
Caproicibacter fermentans	GH2	0.324681	0.367974
Hungatella hathewayi	PL35	0.324154	0.303007
Lactiplantibacillus plantarum	PL15_2	0.322763	0.380641
Faecalibacterium prausnitzii	GH92	0.321618	0.320362
Faecalibacterium sp. I3-3-33	PL8_2	0.320805	0.150353
Lactiplantibacillus plantarum	PL12_2	0.32038	0.278292
Faecalibacterium sp. I2-3-92	GH92	0.319993	0.328374
Intestinimonas butyriciproducens	PL8_2	0.319622	0.148995
Thomasclavelia [Clostridium] innocuum	GH78	0.31905	0.242706
Bacteroides xylanisolvens	GH78	0.318986	0.233516
Leuconostoc falkenbergense	PL35	0.31869	0.0618983
Ethanoligenens harbinense	PL8_2	0.318377	0.235915
Lactiplantibacillus argentoratensis	PL35	0.316253	0.00787073
Veillonella parvula	PL15_2	0.316173	0.109257
Faecalibacterium sp. HTF-F	PL15_2	0.315272	0.186769
Ruminococcus sp. SR1/5	PL12_2	0.314522	0.367792
Acidaminococcus intestini	PL12_2	0.313503	0.144283
Faecalibacterium sp. I4-1-79	PL12_2	0.312316	0.1326
Leuconostoc pseudomesenteroides	PL12_2	0.311564	0.294291
Ligilactobacillus agilis	PL12_2	0.30884	0.394389
Eubacterium limosum	PL12_2	0.306956	0.199184
Faecalibacterium sp. I4-3-84	GH20	0.306771	0.27173
Acutalibacter muris	GH92	0.306584	0.306809
Bacteroides xylanisolvens	PL35	0.305507	0.137041
Caproicibacter fermentans	PL8_2	0.305074	0.28514
Faecalibacterium sp. HTF-F	PL12_2	0.304645	0.170827
Faecalibacterium sp. I4-3-84	PL15_2	0.304159	0.292988
Faecalibacterium prausnitzii	GH20	0.304073	0.297719
Faecalibacterium sp. I4-3-84	GH2	0.303563	0.319019
Veillonella atypica	PL8_2	0.302521	0.153538
Enterocloster clostridioformis	GH20	0.300865	0.258739
Faecalibacterium sp. I4-3-84	PL12_2	0.300597	0.204808
Ruminococcus sp. SR1/5	PL15_2	0.297026	0.344544
Alistipes indistinctus	PL8_2	0.296205	0.0258031
Faecalibacterium sp. I2-3-92	GH2	0.295833	0.314359
Christensenella minuta	PL35	0.29512	0.0625631
Faecalibacterium sp. I4-3-84	GH92	0.293916	0.30803
Phascolarctobacterium sp. Marseille-Q4147	GH92	0.293845	0.333389
Alistipes indistinctus	GH78	0.292328	0.0529352
Bacteroides xylanisolvens	GH2	0.291878	0.236997
Veillonella atypica	PL12_2	0.29177	0.10961
Bacteroides ovatus	PL35	0.290255	0.162837
Faecalibacterium sp. I4-1-79	PL8_2	0.289845	0.161896
Eubacterium maltosivorans	GH92	0.289233	0.205481
Ligilactobacillus agilis	PL35	0.288882	0.302642
Faecalibacterium sp. I4-3-84	GH78	0.287938	0.296405
Faecalibacterium sp. I2-3-92	PL8_2	0.287855	0.234645
Faecalibacterium sp. I4-1-79	GH92	0.287723	0.285744
Eubacterium maltosivorans	GH20	0.287435	0.219136
Blautia sp. SC05B48	PL12_2	0.286735	0.311007
Leuconostoc pseudomesenteroides	PL15_2	0.286536	0.180184
Anaerotruncus colihominis	GH20	0.285936	0.0929524
Faecalibacterium sp. I2-3-92	GH78	0.285356	0.290265
Ruminococcus champanellensis	PL15_2	0.285108	-0.0339429
Faecalibacterium sp. I2-3-92	PL35	0.284618	0.229057
Blautia wexlerae	PL8_2	0.282571	0.41518
Leuconostoc falkenbergense	PL15_2	0.282223	0.24981
Weissella confusa	PL15_2	0.280637	0.0367818
Faecalibacterium sp. I4-1-79	PL35	0.279623	0.299172
Caproicibacter fermentans	GH92	0.277383	0.322742
Flavonifractor plautii	GH92	0.277229	0.260727
Parabacteroides goldsteinii	PL35	0.276597	0.0407434
Eubacterium limosum	GH78	0.276526	0.257175
Faecalibacterium prausnitzii	PL8_2	0.276471	0.190887
Caproicibacter fermentans	GH20	0.274572	0.297767
Parabacteroides goldsteinii	PL12_2	0.274508	0.165112
Subdoligranulum variabile	PL35	0.273705	0.0678137
Ruthenibacterium lactatiformans	GH20	0.27296	0.223497
Faecalibacterium sp. I3-3-33	GH78	0.27119	0.249233
Flavonifractor plautii	PL8_2	0.27068	0.159325
Bacteroides thetaiotaomicron	PL35	0.269922	0.0475952
Akkermansia muciniphila	PL8_2	0.268211	-0.0536333
Acidaminococcus intestini	PL15_2	0.267686	0.0817446
Faecalibacterium sp. I2-3-92	GH20	0.265121	0.270296
Lactococcus lactis	PL35	0.264967	-0.0707263
Leuconostoc falkenbergense	PL8_2	0.264306	0.113709
Blautia obeum	PL35	0.264066	0.106337
Faecalibacterium sp. I4-1-79	GH78	0.263106	0.256589
Parabacteroides merdae	PL35	0.262751	-0.0456539
Sutterella megalosphaeroides	GH78	0.262715	0.0230206
Bacteroides ovatus	GH78	0.262268	0.235765
Pusillibacter faecalis	PL35	0.260947	0.143211
Weissella confusa	PL12_2	0.25992	0.0852825
Bacteroides nordii	GH20	0.25988	0.0510092
Bacteroides sp. A1C1	GH78	0.258811	0.266939
Bacteroides ovatus	GH2	0.258615	0.280333
Pusillibacter faecalis	GH2	0.258521	0.234001
Eubacterium limosum	PL15_2	0.257646	0.113566
Faecalibacterium sp. HTF-F	GH2	0.25725	0.232431
Acidaminococcus intestini	PL35	0.25672	0.216196
Weissella cibaria	PL15_2	0.25312	0.23227
Phascolarctobacterium sp. Marseille-Q4147	PL15_2	0.25285	0.136236
Lactococcus lactis	PL12_2	0.251824	-0.0198523
Emergencia timonensis	PL35	0.251688	0.27166
Blautia sp. SC05B48	PL15_2	0.251536	0.228956
Faecalibacterium sp. I3-3-33	GH2	0.251251	0.186478
Bifidobacterium pseudolongum	PL35	0.250384	0.03967
Ruminococcus sp. SR1/5	GH2	0.24966	0.279924
Phascolarctobacterium sp. Marseille-Q4147	GH78	0.249625	0.239113
Bacteroides sp. A1C1	PL12_2	0.24942	0.0835145
Bacteroides xylanisolvens	GH20	0.247501	0.210153
Bacteroides sp. A1C1	PL8_2	0.246919	0.0395542
Pusillibacter faecalis	PL15_2	0.246615	0.231608
Veillonella atypica	GH2	0.246445	0.132283
Faecalibacterium sp. HTF-F	GH92	0.24446	0.261328
Lactiplantibacillus argentoratensis	PL8_2	0.244406	0.153344
Veillonella parvula	PL8_2	0.243894	0.102281
Bacteroides ovatus	GH20	0.243532	0.288613
Eubacterium callanderi	GH78	0.243515	0.231867
Veillonella parvula	PL12_2	0.241753	0.0386879
Blautia sp. NBRC 113351	GH78	0.241012	0.0708611
Veillonella atypica	GH20	0.240869	0.115623
Lactococcus lactis	PL15_2	0.240399	0.0356517
Ruminococcus sp. SR1/5	GH92	0.239794	0.284354
Weissella cibaria	PL12_2	0.239754	0.162132
Christensenella minuta	PL12_2	0.238723	-0.0248209
Pusillibacter faecalis	GH78	0.236314	0.182558
Faecalibacterium sp. I4-3-84	PL8_2	0.236238	0.212453
Faecalibacterium sp. I3-3-89	PL15_2	0.235811	0.193078
Klebsiella pneumoniae	GH78	0.235698	0.0677118
Faecalibacterium sp. I3-3-89	GH2	0.23564	0.226432
Streptococcus thermophilus	PL15_2	0.235271	0.134267
Faecalibacterium sp. I4-1-79	GH2	0.235197	0.237239
Faecalibacterium sp. I3-3-89	GH78	0.233926	0.239942
Weissella cibaria	GH92	0.233675	0.112517
Phascolarctobacterium faecium	PL8_2	0.233396	-0.0268933
Veillonella parvula	GH2	0.233301	0.0162876
Phascolarctobacterium faecium	GH78	0.232379	0.00650508
Hungatella hathewayi	PL8_2	0.231369	0.0541619
Streptococcus thermophilus	PL35	0.230805	-0.0286659
Pusillibacter faecalis	PL8_2	0.230769	0.203139
Klebsiella pneumoniae	GH92	0.230304	0.0678207
Faecalibacterium sp. I3-3-89	PL12_2	0.229889	0.104306
Megasphaera hexanoica	PL35	0.229394	0.244828
Faecalibacterium sp. HTF-F	GH78	0.228721	0.14886
Ruminococcus champanellensis	GH78	0.227801	-0.0475169
Weissella cibaria	PL35	0.227652	0.0649447
Alistipes indistinctus	GH2	0.22647	0.0156692
Shimwellia blattae	GH20	0.225417	0.190204
Streptococcus thermophilus	PL12_2	0.225256	0.0427662
Thomasclavelia [Clostridium] innocuum	GH92	0.224949	0.0983501
Streptococcus gallolyticus	PL15_2	0.224338	0.0437577
Faecalibacterium sp. HTF-F	PL8_2	0.223953	0.26459
Faecalibacterium sp. HTF-F	GH20	0.223848	0.23777
Lactiplantibacillus plantarum	PL35	0.22365	0.0181675
Eubacterium maltosivorans	PL8_2	0.223633	0.0638791
Phascolarctobacterium sp. Marseille-Q4147	PL12_2	0.22274	0.093293
Anaerostipes caccae	PL35	0.222406	0.0268106
Ruminococcus champanellensis	PL8_2	0.221252	-0.0593775
Blautia massiliensis (ex Durand et al. 2017)	PL8_2	0.219454	0.201385
Phascolarctobacterium sp. Marseille-Q4147	GH20	0.219394	0.299332
Leuconostoc pseudomesenteroides	PL8_2	0.218817	0.161365
Alistipes indistinctus	GH20	0.218769	0.0340426
Sutterella megalosphaeroides	PL35	0.217067	-0.026134
Blautia massiliensis (ex Durand et al. 2017)	PL12_2	0.216849	0.205038
Veillonella parvula	GH20	0.216591	-0.00809905
Odoribacter splanchnicus	PL35	0.216477	0.191649
Bacteroides thetaiotaomicron	PL12_2	0.216278	-0.0308044
Bacteroides thetaiotaomicron	GH78	0.214921	0.102883
Butyricimonas virosa	PL35	0.214855	-0.0666629
Coprococcus catus	PL35	0.214694	0.0386505
Phascolarctobacterium faecium	GH2	0.213914	-0.018997
Acidaminococcus fermentans	GH78	0.212534	-0.178362
Eubacterium callanderi	PL8_2	0.210818	0.0492726
Klebsiella pneumoniae	PL35	0.210539	0.0474919
Acidaminococcus fermentans	GH92	0.210334	-0.112566
Lactiplantibacillus plantarum	PL8_2	0.209336	0.251431
Parabacteroides goldsteinii	PL15_2	0.207187	0.0935834
Pusillibacter faecalis	GH92	0.206181	0.167143
Lactiplantibacillus argentoratensis	GH92	0.206026	0.185523
Pusillibacter faecalis	PL12_2	0.205671	0.257298
Acidaminococcus fermentans	PL15_2	0.205632	-0.0825553
Parabacteroides goldsteinii	PL8_2	0.20561	0.136157
Faecalibacterium sp. IP-1-18	PL35	0.205178	0.28174
Bacteroides thetaiotaomicron	GH20	0.204933	0.0858572
Megasphaera massiliensis	PL35	0.204487	-0.0523195
Phascolarctobacterium faecium	GH20	0.203526	-0.0205537
Oscillibacter hominis	GH2	0.203298	0.174473
Ruminococcus champanellensis	GH2	0.202151	-0.12906
Faecalibacterium sp. I3-3-33	GH20	0.199175	0.14181
Acidaminococcus intestini	PL8_2	0.198462	0.16963
Bifidobacterium pseudolongum	GH78	0.198052	-0.0249229
Phascolarctobacterium sp. Marseille-Q4147	GH2	0.19794	0.255833
Bifidobacterium pseudolongum	PL15_2	0.197709	0.200509
Phascolarctobacterium sp. Marseille-Q4147	PL8_2	0.197633	0.0780254
Pseudomonas sp. p1(2021b)	GH20	0.197352	0.127609
Streptococcus gallolyticus	PL12_2	0.197296	0.0465497
Thomasclavelia [Clostridium] innocuum	PL8_2	0.196943	-0.0173713
Bacteroides sp. A1C1	PL15_2	0.196212	-0.00641401
Vescimonas coprocola	PL35	0.194549	0.180492
Thomasclavelia [Clostridium] innocuum	GH2	0.194521	0.124122
Coprococcus catus	PL12_2	0.194456	0.182095
Blautia wexlerae	GH92	0.194371	0.359926
Veillonella parvula	GH78	0.19389	-0.0428799
Cloacibacillus porcorum	GH78	0.192731	0.0182861
Ligilactobacillus agilis	GH78	0.191983	0.177012
Faecalibacterium sp. I3-3-89	GH20	0.19178	0.1603
Blautia sp. SC05B48	PL8_2	0.191507	0.326067
Bacteroides uniformis	PL35	0.191357	0.0523336
Klebsiella pneumoniae	GH2	0.190454	0.0626787
Lactococcus lactis	PL8_2	0.189628	0.0808075
Bacteroides caccae	PL8_2	0.189288	-0.0163067
Paenibacillus larvae	PL35	0.189008	0.0524382
Bifidobacterium pseudolongum	PL12_2	0.18897	0.126791
Bacteroides thetaiotaomicron	PL8_2	0.186922	-0.0822136
Weissella confusa	PL8_2	0.186535	0.0011037
Coprococcus catus	PL15_2	0.184955	0.295411
Weissella cibaria	PL8_2	0.184868	0.172713
Thomasclavelia [Clostridium] innocuum	GH20	0.184488	0.147257
Actinobacillus porcitonsillarum	GH20	0.18446	0.20387
Faecalibacterium sp. I4-1-79	GH20	0.184436	0.190182
Lactococcus lactis	GH92	0.184387	-0.00954209
Ruminococcus sp. SR1/5	GH20	0.18412	0.228502
Enterococcus thailandicus	PL15_2	0.183129	0.513065
Ligilactobacillus agilis	GH92	0.182367	0.223999
Lactiplantibacillus plantarum	GH92	0.181544	0.132034
Dysosmobacter welbionis	GH2	0.181196	0.132605
Blautia wexlerae	GH78	0.179806	0.251477
Oscillibacter hominis	GH78	0.179608	0.171704
Acidaminococcus fermentans	PL12_2	0.179565	-0.0790035
Lawsonibacter asaccharolyticus	GH2	0.17914	0.0477009
Bacteroides thetaiotaomicron	GH2	0.179114	0.0429759
Christensenella minuta	PL15_2	0.178209	-0.0274114
Blautia massiliensis (ex Durand et al. 2017)	PL35	0.176936	0.14634
Bacteroides thetaiotaomicron	GH92	0.176445	0.00913242
Pseudomonas sp. p1(2021b)	GH92	0.176364	0.149784
Faecalibacterium sp. IP-1-18	GH78	0.176308	0.246633
Streptococcus thermophilus	PL8_2	0.175819	0.171111
Faecalibacterium duncaniae	PL12_2	0.175688	0.0947187
Weissella paramesenteroides	PL15_2	0.17519	0.353755
Blautia wexlerae	GH2	0.174764	0.336399
Weissella confusa	GH92	0.173784	0.074857
Klebsiella pneumoniae	PL12_2	0.173663	0.0587868
Acidaminococcus intestini	GH92	0.173626	0.0839519
Oscillibacter hominis	GH92	0.172857	0.110995
Bacteroides thetaiotaomicron	PL15_2	0.172278	-0.119227
Parabacteroides goldsteinii	GH78	0.171107	0.0270546
Odoribacter splanchnicus	PL12_2	0.168721	0.179669
Lactococcus formosensis	PL12_2	0.165015	0.25782
Enterococcus faecium	PL15_2	0.164542	0.391868
Faecalibacterium duncaniae	PL15_2	0.164356	0.11963
Ligilactobacillus agilis	PL8_2	0.164159	0.246114
Weissella paramesenteroides	GH78	0.164101	-0.00821862
Ligilactobacillus salivarius	PL35	0.164043	0.176116
Limosilactobacillus oris	PL12_2	0.163364	0.16835
Lactobacillus amylovorus	PL15_2	0.16306	0.0704109
Blautia massiliensis (ex Durand et al. 2017)	PL15_2	0.16077	0.177224
Weissella confusa	GH78	0.158805	0.190124
Pseudomonas putida	GH78	0.158258	0.0326605
Anaerostipes caccae	PL12_2	0.158134	-0.00139046
Faecalibacterium sp. IP-1-18	PL15_2	0.158023	0.149328
Faecalibacterium sp. I3-3-89	PL8_2	0.157366	0.0732149
Emergencia timonensis	PL12_2	0.156506	0.0978682
Limosilactobacillus reuteri	GH78	0.156291	0.148374
Intestinibaculum porci	PL12_2	0.155909	0.164176
Parabacteroides distasonis	PL35	0.155595	0.0140839
Klebsiella pneumoniae	PL8_2	0.155412	0.0395368
Lactococcus lactis	GH2	0.154731	-0.0231453
Faecalibacterium duncaniae	PL35	0.154582	0.169553
Parabacteroides merdae	PL12_2	0.15411	-0.121969
Ruminococcus champanellensis	GH20	0.153343	-0.193485
Faecalibacterium sp. IP-1-18	GH2	0.152287	0.184169
Megasphaera massiliensis	PL12_2	0.151562	-0.0773604
Ruminococcus champanellensis	GH92	0.15148	-0.168975
Oscillibacter hominis	GH20	0.151415	0.113306
Leuconostoc pseudomesenteroides	GH92	0.151229	0.164878
Lactiplantibacillus argentoratensis	GH78	0.151128	0.0574619
Lacticaseibacillus manihotivorans	PL15_2	0.150566	0.379125
Bacteroides uniformis	GH78	0.15007	0.0232909
Pseudomonas sp. p1(2021b)	GH2	0.14994	0.0548962
Veillonella atypica	GH78	0.149469	0.0591517
Oscillibacter hominis	PL8_2	0.149094	0.0525461
Odoribacter splanchnicus	PL8_2	0.148882	0.0953392
Bacteroides sp. A1C1	GH2	0.148234	0.182343
Faecalibacterium sp. I3-3-89	GH92	0.148216	0.139517
Subdoligranulum variabile	PL15_2	0.14803	0.0244788
Limosilactobacillus mucosae	PL35	0.147789	0.114016
Weissella paramesenteroides	PL35	0.14744	-0.0294725
Faecalibacterium duncaniae	GH78	0.147154	0.185366
Ruminococcus sp. SR1/5	GH78	0.146296	0.191941
Acidaminococcus fermentans	GH2	0.145672	-0.194844
Anaerostipes caccae	PL15_2	0.144863	0.0345885
Faecalibacterium duncaniae	GH2	0.144679	0.133479
Weissella paramesenteroides	PL12_2	0.144505	0.397323
Lactococcus formosensis	PL15_2	0.143964	0.33942
Faecalibacterium duncaniae	GH20	0.143525	0.0771507
Enterococcus faecium	GH92	0.143355	0.221794
Ligilactobacillus salivarius	PL12_2	0.142744	0.064066
Oscillibacter hominis	PL15_2	0.142611	0.0415876
Megasphaera massiliensis	GH78	0.141327	-0.083276
Weissella confusa	GH2	0.14104	0.108382
Acidaminococcus fermentans	PL8_2	0.14002	-0.0532116
Emergencia timonensis	GH78	0.139791	0.174077
Vescimonas coprocola	GH78	0.139475	0.159047
Blautia obeum	PL12_2	0.138945	0.067954
Pusillibacter faecalis	GH20	0.138057	0.108076
Phascolarctobacterium succinatutens	GH78	0.137766	-0.00788885
Weissella cibaria	GH2	0.137714	0.0982929
Leuconostoc falkenbergense	GH92	0.137405	0.0890989
Leuconostoc pseudomesenteroides	GH78	0.137358	0.172263
Nakaseomyces glabratus	PL8_2	0.136669	0.415026
Megasphaera massiliensis	GH92	0.13658	-0.0602899
Bacteroides sp. A1C1	GH92	0.136565	0.156753
Blautia sp. NBRC 113351	PL8_2	0.136247	0.0100909
Klebsiella pneumoniae	GH20	0.134834	0.0170874
Lacticaseibacillus pantheris	PL35	0.134583	-0.0455322
Faecalibacterium sp. IP-1-18	PL12_2	0.134167	0.0682104
Faecalibacterium duncaniae	GH92	0.134137	0.0863622
Vescimonas coprocola	PL12_2	0.1337	0.0696464
Lawsonibacter asaccharolyticus	GH20	0.133134	-0.0114202
Flintibacter sp. KGMB00164	PL35	0.133096	0.0370559
Vescimonas coprocola	PL15_2	0.132915	0.0913788
Megasphaera massiliensis	GH20	0.132547	-0.127833
Dysosmobacter welbionis	GH78	0.132327	0.113052
Enterococcus faecium	GH2	0.132043	0.166152
Acidaminococcus fermentans	GH20	0.131237	-0.223504
Oscillibacter hominis	PL35	0.131201	0.0544676
Parabacteroides merdae	GH78	0.13113	-0.0274419
Muribaculum intestinale	GH78	0.131021	0.159142
Subdoligranulum variabile	PL12_2	0.130533	-0.0409692
Nakaseomyces glabratus	GH92	0.13032	0.193705
Lawsonibacter asaccharolyticus	GH78	0.129942	0.0137218
Leuconostoc falkenbergense	GH78	0.129705	-0.0261446
Parabacteroides merdae	PL15_2	0.129566	-0.0564505
Dysosmobacter welbionis	GH92	0.129358	0.0741422
Lactiplantibacillus argentoratensis	GH2	0.128798	0.0508887
Ligilactobacillus salivarius	PL15_2	0.128018	0.0497553
Intestinibaculum porci	PL15_2	0.127858	0.14051
Haemophilus parainfluenzae	GH20	0.127544	0.0224701
Faecalibacterium sp. IP-1-18	PL8_2	0.127508	0.06355
Pseudomonas putida	PL35	0.127484	0.0178402
Emergencia timonensis	PL15_2	0.126912	0.0989234
Phocaeicola coprophilus	PL8_2	0.126374	0.0482931
Limosilactobacillus mucosae	PL15_2	0.126157	0.00725708
Bifidobacterium pseudolongum	GH92	0.126144	0.117181
Dysosmobacter welbionis	GH20	0.12568	0.0680386
Phocaeicola coprophilus	PL35	0.125543	0.192156
Pseudomonas sp. p1(2021b)	PL35	0.125005	-0.0773871
Dysosmobacter welbionis	PL15_2	0.125003	0.0124445
Limosilactobacillus mucosae	GH78	0.12288	0.0733046
Acidaminococcus fermentans	PL35	0.122696	-0.0771112
Parabacteroides merdae	GH2	0.122297	-0.0156882
Wansuia hejianensis	PL35	0.122116	0.174815
Lactococcus lactis	GH78	0.121912	-0.0990409
Blautia sp. NBRC 113351	GH2	0.121853	0.000840607
Bacteroides stercoris	PL35	0.121792	0.0739627
Faecalibacterium sp. IP-1-18	GH92	0.121404	0.132518
Lactococcus formosensis	PL35	0.121389	0.0729351
Paenibacillus larvae	PL12_2	0.121242	-0.0993055
Bacteroides caccae	PL12_2	0.121074	-0.0738606
Cloacibacillus porcorum	PL35	0.120887	-0.07697
Nakaseomyces glabratus	PL12_2	0.120421	0.139842
Glaesserella parasuis	GH20	0.119854	0.185748
Enterococcus thailandicus	PL8_2	0.119713	0.38495
Klebsiella pneumoniae	PL15_2	0.119569	0.0919766
Lactobacillus johnsonii	PL15_2	0.119245	0.0418968
Limosilactobacillus mucosae	PL12_2	0.119067	-0.0056069
Dysosmobacter welbionis	PL8_2	0.118645	0.00324873
Eubacterium callanderi	GH2	0.118621	0.129728
Blautia sp. NBRC 113351	GH20	0.118276	0.0154042
Qiania dongpingensis	PL12_2	0.117969	0.0157253
Megasphaera massiliensis	PL15_2	0.117777	-0.0835171
Eubacterium limosum	PL8_2	0.117463	0.0551512
Enterococcus thailandicus	PL12_2	0.116944	0.261737
Parabacteroides merdae	PL8_2	0.116428	-0.0962024
Proteus terrae	PL35	0.116342	0.282816
Clostridium sp. M62/1	GH20	0.115425	0.0828557
Megasphaera hexanoica	PL12_2	0.115119	0.0683766
Eubacterium limosum	GH2	0.113745	0.148214
Limosilactobacillus reuteri	PL12_2	0.113741	0.0529801
Muribaculum intestinale	PL12_2	0.113717	-0.0156312
Lawsonibacter asaccharolyticus	PL15_2	0.11371	-0.0437893
Phascolarctobacterium succinatutens	GH92	0.113692	0.0169301
Nakaseomyces glabratus	GH2	0.113213	0.163568
Enterococcus thailandicus	PL35	0.112758	0.0118261
Nakaseomyces glabratus	PL15_2	0.112087	0.154009
Limosilactobacillus reuteri	PL15_2	0.112003	0.0663009
Weissella paramesenteroides	GH92	0.111911	0.169792
Pseudomonas putida	PL12_2	0.111793	0.0831827
Enterococcus thailandicus	GH2	0.111551	0.23394
Oscillibacter hominis	PL12_2	0.111459	-0.0167175
Haemophilus parainfluenzae	GH92	0.111434	-0.0484942
Phascolarctobacterium sp. Marseille-Q4147	PL35	0.11089	0.0452192
Dysosmobacter welbionis	PL35	0.110861	0.0136305
Parabacteroides merdae	GH20	0.109931	-0.0302035
Qiania dongpingensis	PL35	0.109593	0.027402
Enterococcus thailandicus	GH92	0.109147	0.310393
Intestinibaculum porci	GH78	0.108816	0.215372
Actinobacillus indolicus	GH92	0.108499	0.144239
Lawsonibacter asaccharolyticus	PL12_2	0.107824	-0.074455
Catenibacterium mitsuokai	PL35	0.107333	-0.0850091
Eubacterium callanderi	GH92	0.107276	0.108571
Blautia sp. NBRC 113351	GH92	0.106831	0.0214734
Lawsonibacter asaccharolyticus	GH92	0.106759	-0.0592964
Lacticaseibacillus manihotivorans	GH92	0.106617	0.261455
Blautia producta	PL15_2	0.106564	0.0543678
Butyricimonas virosa	PL12_2	0.106559	-0.108332
Ligilactobacillus agilis	GH2	0.106551	0.145253
Lactobacillus johnsonii	PL35	0.106256	0.0441312
Leuconostoc pseudomesenteroides	GH2	0.106228	0.130222
Actinobacillus porcitonsillarum	GH92	0.106207	0.105335
Christensenella minuta	GH78	0.105274	0.0552147
Streptococcus gallolyticus	PL35	0.10485	-0.0720415
Parabacteroides goldsteinii	GH92	0.104214	0.0767805
Enterococcus faecium	PL35	0.104044	0.0203429
Weissella cibaria	GH78	0.104	0.137159
Bacteroides caccae	PL35	0.103405	0.00439178
Faecalibacterium sp. IP-1-18	GH20	0.103373	0.100926
Lactococcus formosensis	PL8_2	0.1032	0.242433
Blautia obeum	PL15_2	0.103028	0.0172047
Qiania dongpingensis	PL15_2	0.102676	-0.039179
Megasphaera hexanoica	GH92	0.101207	0.101929
Veillonella atypica	PL35	0.101146	0.0383467
Bacteroides caccae	GH78	0.101112	0.0448326
Phocaeicola coprophilus	PL12_2	0.100663	0.0122484
Bifidobacterium pseudolongum	GH2	0.100371	0.0601464
Bacteroides faecis	PL8_2	0.0997554	-0.045694
Lactobacillus johnsonii	PL12_2	0.099403	0.0565792
Subdoligranulum variabile	GH20	0.098852	0.021894
Clostridium sp. M62/1	GH78	0.0986819	0.137671
Clostridium sp. M62/1	PL15_2	0.0984435	0.0236399
Muribaculum intestinale	GH92	0.0982056	0.0834853
Actinobacillus indolicus	GH20	0.0970603	0.191618
Bacteroides uniformis	PL12_2	0.0969446	-0.034131
Massilistercora timonensis	PL12_2	0.0969284	0.0968181
Lawsonibacter asaccharolyticus	PL8_2	0.0969046	-0.0469613
Phascolarctobacterium succinatutens	GH20	0.0965191	0.0294465
Parabacteroides merdae	GH92	0.0962375	-0.0830487
Megasphaera hexanoica	GH78	0.0962074	0.148196
Bifidobacterium pseudolongum	PL8_2	0.0959876	0.218067
Emergencia timonensis	GH20	0.0958225	0.0899323
Acidaminococcus intestini	GH78	0.0952535	0.0158832
Faecalibacterium duncaniae	PL8_2	0.0951623	0.068747
Weissella paramesenteroides	PL8_2	0.0951148	0.426191
Megasphaera hexanoica	PL15_2	0.0948051	0.0675004
Massilistercora timonensis	PL15_2	0.094045	0.0846564
Megasphaera hexanoica	GH20	0.0940057	0.13776
Eubacterium limosum	GH20	0.0938387	0.131555
Pseudomonas aeruginosa	GH20	0.0929505	0.0770845
Blautia pseudococcoides	PL15_2	0.0929069	0.00161986
Pseudomonas sp. p1(2021b)	GH78	0.0928297	-0.0179877
Lactobacillus amylovorus	GH92	0.0928092	-0.0445392
Megasphaera hexanoica	GH2	0.0928055	0.1409
Parabacteroides goldsteinii	GH2	0.0926188	0.017523
Lawsonibacter asaccharolyticus	PL35	0.0923887	-0.0668097
Flintibacter sp. KGMB00164	PL15_2	0.0913113	0.112062
Pseudomonas putida	GH92	0.0912171	0.129989
Pseudomonas putida	GH20	0.090885	0.0563004
Limosilactobacillus oris	PL15_2	0.0908056	0.0817303
Enterococcus faecium	PL12_2	0.0907438	0.134741
Limosilactobacillus reuteri	GH92	0.0903629	0.134024
Streptococcus gallolyticus	GH92	0.0902821	0.0370588
Bacteroides fragilis	GH20	0.0901118	-0.0108251
Bacteroides uniformis	PL8_2	0.0900429	-0.0676964
Vescimonas coprocola	PL8_2	0.0900188	0.0603955
Blautia massiliensis (ex Durand et al. 2017)	GH92	0.089734	0.0502217
Bacteroides eggerthii	PL8_2	0.0895004	0.0872545
Weissella paramesenteroides	GH2	0.0894755	0.146892
Bacteroides uniformis	GH92	0.0893908	0.0371918
Megasphaera elsdenii	PL35	0.0892486	-0.0440183
Lacticaseibacillus manihotivorans	GH2	0.0892451	0.216897
Streptococcus gallolyticus	GH78	0.0889334	-0.0334813
Paenibacillus larvae	PL15_2	0.0888231	-0.132527
Enterococcus faecium	GH20	0.088759	0.0816682
Bacteroides sp. A1C1	GH20	0.0885587	0.178038
Muribaculum intestinale	PL15_2	0.0882595	-0.0932462
Vescimonas coprocola	GH92	0.0882205	0.104448
Muribaculum intestinale	PL35	0.0866387	0.0518959
Bacteroides cellulosilyticus	PL8_2	0.0862764	-0.0271779
Vescimonas coprocola	GH2	0.0860294	0.116394
Emergencia timonensis	GH2	0.085685	0.11009
Clostridium sp. M62/1	GH2	0.085207	0.0926361
Lacticaseibacillus manihotivorans	PL12_2	0.0851984	0.213378
Subdoligranulum variabile	PL8_2	0.0850612	-0.0173123
Coprococcus catus	PL8_2	0.0847048	0.136147
Blautia wexlerae	GH20	0.0844497	0.275157
Massilistercora timonensis	PL35	0.0834128	0.105892
Eggerthella lenta	PL35	0.0831983	-0.070771
Clostridium sp. M62/1	GH92	0.0830159	0.0583203
Bacteroides stercoris	PL8_2	0.0829877	0.147291
Streptococcus thermophilus	GH92	0.0828416	0.0524997
Veillonella parvula	PL35	0.0828076	-0.0178642
Lachnoclostridium phocaeense	PL35	0.0821897	0.156231
Bacteroides eggerthii	PL35	0.0816998	0.00311265
Blautia producta	PL12_2	0.0813029	0.0541479
Streptococcus gallolyticus	PL8_2	0.0811651	-0.000406432
Pseudomonas sp. p1(2021b)	PL15_2	0.0808542	-0.00957374
Bacteroides caccae	GH20	0.0808209	0.111589
Bacteroides uniformis	PL15_2	0.0796224	-0.0835977
Megasphaera massiliensis	GH2	0.0794688	-0.126551
Vescimonas fastidiosa	PL35	0.0794518	-0.0402443
Limosilactobacillus oris	PL35	0.0794281	0.0232546
Limosilactobacillus oris	PL8_2	0.0787517	0.104974
Streptococcus parasuis	PL12_2	0.0786176	-0.0520567
Lactobacillus johnsonii	GH92	0.0785607	0.122721
Pseudomonas putida	GH2	0.0779766	0.0655587
Streptococcus thermophilus	GH78	0.0766515	-0.0274285
Weissella cibaria	GH20	0.0760569	0.0325343
Parabacteroides distasonis	PL12_2	0.075422	-0.0831984
Streptococcus parasuis	PL15_2	0.0751631	-0.0575372
Bacteroides caccae	GH2	0.0745026	0.0969239
Lactobacillus amylovorus	PL12_2	0.0742799	0.00568307
Blautia obeum	PL8_2	0.0735831	0.0726054
Leuconostoc falkenbergense	GH2	0.0732967	0.0125203
Eubacterium callanderi	GH20	0.0732712	0.118711
Paenibacillus larvae	GH78	0.0727752	-0.0078256
Subdoligranulum variabile	GH2	0.0726435	0.0326114
Lacticaseibacillus rhamnosus	PL12_2	0.072513	-0.0788122
Blautia pseudococcoides	PL35	0.0719995	0.0615744
Escherichia fergusonii	GH92	0.0718622	0.085456
Parabacteroides chongii	PL8_2	0.0709879	0.00256918
Limosilactobacillus mucosae	GH92	0.0704538	0.0559534
Streptococcus parasuis	PL8_2	0.0701891	-0.0381967
Streptococcus infantarius	PL15_2	0.0699196	-0.0920658
Lactiplantibacillus plantarum	GH78	0.069525	-0.0234129
Subdoligranulum variabile	GH78	0.0690267	-0.0160254
Glaesserella parasuis	GH92	0.0689913	0.0928179
Proteus terrae	GH2	0.0687565	0.0855057
Bacteroides caccae	PL15_2	0.0683083	-0.0360953
Haemophilus parainfluenzae	GH2	0.068107	-0.0660388
Pseudomonas putida	PL15_2	0.0676811	0.229865
Bacteroides eggerthii	GH2	0.0676619	0.161525
Pseudomonas aeruginosa	GH2	0.0673047	0.0811148
Dysosmobacter welbionis	PL12_2	0.067257	-0.0574284
Weissella confusa	GH20	0.0672096	0.0613484
Eubacterium ventriosum	PL15_2	0.0669621	0.330095
Bacteroides stercoris	PL12_2	0.0664652	0.125558
Bacteroides eggerthii	GH20	0.0664469	0.153626
Enterococcus faecium	PL8_2	0.0662523	0.297158
Blautia producta	PL35	0.0657785	0.0608715
Ligilactobacillus salivarius	GH78	0.0649603	0.0466309
Blautia pseudococcoides	PL12_2	0.0648106	-0.0204053
Lactococcus formosensis	GH2	0.0644237	0.0582432
Limosilactobacillus reuteri	GH2	0.0643893	0.104577
Eubacterium ventriosum	PL12_2	0.0641469	0.231547
Lactobacillus amylovorus	PL8_2	0.0635225	0.0191475
Phascolarctobacterium succinatutens	GH2	0.0634172	-0.0002127
Muribaculum intestinale	PL8_2	0.0631397	-0.0510752
Cloacibacillus porcorum	GH20	0.0630541	0.0120546
Actinobacillus porcitonsillarum	GH2	0.0621679	0.0817552
Mediterraneibacter [Ruminococcus] gnavus	PL15_2	0.0620163	0.0901624
Clostridium sp. M62/1	PL12_2	0.061692	-0.0336819
Cloacibacillus porcorum	GH2	0.0614502	0.00984273
Lactococcus lactis	GH20	0.0609358	-0.0856439
Lactococcus formosensis	GH92	0.0608188	0.132955
Enterococcus avium	PL15_2	0.0600854	-0.0874298
Parabacteroides chongii	GH78	0.0599343	0.0386872
Lactobacillus johnsonii	GH20	0.0599139	0.104103
Enterococcus faecium	GH78	0.0598896	0.0342239
Eubacterium limosum	GH92	0.0597766	0.115168
Pseudomonas putida	PL8_2	0.0589321	0.124698
Christensenella minuta	PL8_2	0.0567761	-0.0838679
Ligilactobacillus agilis	GH20	0.0564656	0.125564
Streptococcus infantarius	PL35	0.056225	-0.041374
Parabacteroides faecis	PL8_2	0.0555895	0.0173978
Parabacteroides chongii	GH2	0.0553816	0.0687219
Parabacteroides chongii	GH92	0.0552763	0.100944
Proteus terrae	GH78	0.0544286	0.130383
Limosilactobacillus vaginalis	PL35	0.0541221	0.000861116
Blautia massiliensis (ex Durand et al. 2017)	GH2	0.0539479	0.0276302
Blautia sp. SC05B48	GH78	0.0539196	0.0944497
Lacticaseibacillus rhamnosus	PL15_2	0.0537413	-0.088191
Blautia massiliensis (ex Durand et al. 2017)	GH78	0.0536513	0.00739799
Megasphaera hexanoica	PL8_2	0.0536243	0.0149855
Butyricimonas virosa	PL15_2	0.053231	-0.143652
Enterococcus dispar	PL35	0.0528527	0.0242513
Ligilactobacillus salivarius	PL8_2	0.0526519	0.0144495
Acidaminococcus intestini	GH20	0.0518714	-0.0161923
Alistipes shahii	PL35	0.0515234	-0.147327
Odoribacter splanchnicus	PL15_2	0.0507619	0.0147784
Bacteroides fragilis	PL35	0.0503231	-0.0931717
Megasphaera elsdenii	GH78	0.0502279	-0.0432611
Escherichia fergusonii	GH20	0.0500277	0.0299276
Vescimonas coprocola	GH20	0.0496549	0.06963
Mediterraneibacter [Ruminococcus] gnavus	PL12_2	0.0495253	0.113333
Bacteroides uniformis	GH2	0.0492498	-0.0237196
Lactiplantibacillus plantarum	GH2	0.0481483	-0.00507601
Lactococcus garvieae	PL12_2	0.0475808	0.130278
Butyricimonas virosa	GH78	0.0475646	-0.0637801
Campylobacter coli	PL35	0.0470263	-0.153994
Blautia sp. SC05B48	GH92	0.0466618	0.160142
Enterococcus dispar	GH78	0.046615	0.0339345
Limosilactobacillus pontis	PL15_2	0.0463349	-0.0860084
Streptococcus infantarius	GH92	0.0459308	-0.0510527
Leuconostoc pseudomesenteroides	GH20	0.0453687	0.11415
Lacticaseibacillus rhamnosus	GH78	0.0441249	-0.188198
Lactococcus formosensis	GH78	0.0436555	-0.00847769
Pseudomonas sp. p1(2021b)	PL8_2	0.0429965	-0.0312241
Enterococcus dispar	PL15_2	0.0429303	0.0825053
Lacticaseibacillus manihotivorans	PL35	0.0425114	-0.0338408
Streptococcus infantarius	PL12_2	0.0407716	-0.0913101
Bacteroides fragilis	PL12_2	0.0404935	-0.128419
Ligilactobacillus acidipiscis	PL15_2	0.0399612	0.0990405
Lactobacillus amylovorus	GH20	0.0397441	-0.0201167
Intestinibaculum porci	PL8_2	0.0396429	0.0592551
Phocaeicola vulgatus	GH20	0.0391771	-0.211412
Bacteroides cellulosilyticus	GH78	0.0388451	0.152569
Lactiplantibacillus argentoratensis	GH20	0.0385131	0.0142344
Cloacibacillus porcorum	GH92	0.0379831	0.0468667
Nakaseomyces glabratus	GH20	0.037031	0.134981
Enterococcus avium	PL35	0.0361784	-0.0506062
Streptococcus infantarius	PL8_2	0.0361277	-0.0348159
Streptococcus parasuis	GH92	0.0357831	-0.0472554
Desulfovibrio piger	PL12_2	0.0357042	-0.0497376
Limosilactobacillus portuensis	GH78	0.0352499	0.0457665
Escherichia fergusonii	GH78	0.0351717	0.108462
Lactobacillus johnsonii	GH78	0.0346328	0.064837
Eubacterium ventriosum	PL35	0.034139	0.0561792
Limosilactobacillus pontis	PL12_2	0.0341102	-0.0528001
Anaerostipes caccae	PL8_2	0.0339807	-0.0222069
Lactobacillus delbrueckii	PL12_2	0.033803	-0.0821146
Bacteroides faecis	PL12_2	0.0336224	-0.109735
Enterococcus thailandicus	GH20	0.0335884	0.159764
Clostridium sp. M62/1	PL35	0.0333287	0.046933
Flintibacter sp. KGMB00164	PL12_2	0.0331891	0.0585284
Anaerostipes caccae	GH78	0.0324133	0.0069793
Phascolarctobacterium succinatutens	PL8_2	0.0322311	-0.0934453
Bacteroides zhangwenhongii	PL8_2	0.0319962	-0.0735325
Proteus terrae	GH20	0.0309063	0.107459
Lacticaseibacillus pantheris	PL12_2	0.0306378	-0.0685323
Enterococcus avium	PL12_2	0.0304951	-0.0687922
Escherichia fergusonii	GH2	0.0303925	0.0541848
Phascolarctobacterium succinatutens	PL15_2	0.0297688	-0.123785
Flintibacter sp. KGMB00164	GH2	0.0294811	-0.0637209
Parabacteroides chongii	GH20	0.0289971	0.082697
Streptococcus thermophilus	GH2	0.0289332	0.00283472
Enterococcus thailandicus	GH78	0.0288912	0.083046
Vescimonas fastidiosa	PL8_2	0.0285779	-0.0404775
Escherichia coli	GH20	0.0277395	0.000800112
Pseudomonas aeruginosa	PL35	0.0274404	0.0469546
Limosilactobacillus mucosae	GH20	0.0274282	0.0375573
Bacteroides cellulosilyticus	PL12_2	0.0268344	-0.0352897
Limosilactobacillus mucosae	GH2	0.0265452	0.0345406
Vescimonas fastidiosa	PL12_2	0.0258805	-0.0623605
Muribaculum intestinale	GH20	0.0258067	0.0242309
Bacteroides caccae	GH92	0.0246533	-0.00868149
Lacticaseibacillus pantheris	PL15_2	0.0239593	-0.07443
Muribaculum gordoncarteri	GH78	0.0237945	0.0638258
Muribaculum gordoncarteri	PL12_2	0.0237419	-0.119346
Lactobacillus amylovorus	GH2	0.0237177	-0.115356
Lachnoclostridium phocaeense	PL12_2	0.0236246	0.095644
Lacticaseibacillus manihotivorans	PL8_2	0.0228695	0.35681
Acidaminococcus intestini	GH2	0.0228677	0.0239183
Desulfovibrio piger	GH78	0.0224662	0.0697311
Limosilactobacillus vaginalis	GH78	0.0221503	-0.0284893
Bacteroides eggerthii	GH92	0.0217979	0.109314
Limosilactobacillus portuensis	PL35	0.0209118	0.141027
Lactobacillus delbrueckii	PL15_2	0.020729	-0.0911454
Pseudomonas sp. p1(2021b)	PL12_2	0.0206133	-0.0141837
Limosilactobacillus reuteri	PL35	0.0204573	-0.0100824
Phascolarctobacterium succinatutens	PL12_2	0.0201738	-0.113115
Corynebacterium stationis	GH20	0.019681	0.0180464
Enterococcus dispar	PL12_2	0.0193978	-0.0799682
Parabacteroides chongii	PL15_2	0.0193511	-0.0568175
Nakaseomyces glabratus	GH78	0.0189106	0.0560589
Streptococcus parasuis	PL35	0.0188777	-0.0565756
Parabacteroides distasonis	PL15_2	0.0187037	-0.110237
Clostridium sp. M62/1	PL8_2	0.0185902	-0.0118748
Limosilactobacillus reuteri	PL8_2	0.0182419	0.0491545
Mediterraneibacter [Ruminococcus] torques	PL35	0.0181082	-0.034108
Enterococcus dispar	PL8_2	0.0179609	-0.0684137
Parabacteroides goldsteinii	GH20	0.0174116	-0.0115791
Bacteroides uniformis	GH20	0.0173873	-0.0298323
Lacrimispora saccharolytica	GH78	0.0173711	0.0392381
Flintibacter sp. KGMB00164	GH78	0.0173185	-0.0775143
Lactobacillus johnsonii	PL8_2	0.016071	-0.0335006
Bifidobacterium pseudolongum	GH20	0.0160627	0.0453752
Lachnoclostridium phocaeense	PL15_2	0.0157835	0.0495787
Muribaculum gordoncarteri	PL8_2	0.0157522	-0.131444
Bacteroides fragilis	GH2	0.0145886	-0.0151075
Actinobacillus indolicus	PL8_2	0.0142731	-0.0745767
Prevotella melaninogenica	GH78	0.0136617	-0.0290865
Actinobacillus indolicus	GH2	0.0129896	0.0541914
Muribaculum intestinale	GH2	0.0129256	0.0256862
Parabacteroides chongii	PL12_2	0.0128419	-0.0791426
Lachnoclostridium [Clostridium] scindens	PL15_2	0.0127985	0.0265683
Bacteroides cellulosilyticus	PL35	0.0127458	0.0338384
Phocaeicola coprophilus	GH78	0.0127378	0.0472944
Muribaculum gordoncarteri	GH92	0.0126934	0.00437124
Bacteroides cellulosilyticus	GH20	0.011547	0.147102
Lacticaseibacillus manihotivorans	GH78	0.0112593	0.0788004
Bacteroides fragilis	GH78	0.0109719	-0.0555676
Lactococcus garvieae	PL15_2	0.0108267	0.281732
Leuconostoc falkenbergense	GH20	0.0107458	-0.0182521
Vescimonas fastidiosa	PL15_2	0.0106601	-0.0241289
Subdoligranulum variabile	GH92	0.0104291	-0.059061
Morganella morganii	PL12_2	0.00990807	-0.0293761
Phocaeicola coprophilus	GH92	0.00965968	0.0347933
Pseudomonas aeruginosa	GH78	0.00955593	0.0103443
Ligilactobacillus acidipiscis	PL12_2	0.00937665	0.122326
Pseudomonas aeruginosa	GH92	0.00872956	0.0234266
Ligilactobacillus salivarius	GH92	0.00811245	0.0322812
Streptococcus infantarius	GH20	0.00761423	-0.140788
Streptococcus gallolyticus	GH2	0.00758999	-0.028501
Parabacteroides faecis	PL15_2	0.0060754	-0.0508578
Lactiplantibacillus plantarum	GH20	0.00597803	-0.0549254
Cloacibacillus porcorum	PL15_2	0.00587896	-0.0739578
Christensenella minuta	GH2	0.00561767	0.00121758
Catenibacterium mitsuokai	PL12_2	0.00555278	-0.0667193
Cloacibacillus porcorum	PL8_2	0.00540707	-0.0769383
Limosilactobacillus pontis	GH78	0.00526424	-0.071684
Wansuia hejianensis	PL12_2	0.00518825	-0.00938835
Limosilactobacillus reuteri	GH20	0.00510724	0.0540553
Desulfovibrio piger	PL35	0.00433772	-0.0443321
Lacrimispora saccharolytica	PL15_2	0.00392867	-0.0392813
Coprococcus catus	GH78	0.00385979	-0.00295406
Parabacteroides faecis	GH2	0.00317944	0.0720925
Emergencia timonensis	GH92	0.00315507	0.0472785
Lactococcus garvieae	PL8_2	0.00310146	0.175766
Paenibacillus larvae	GH20	0.00280514	-0.221448
Parabacteroides faecis	GH92	0.00279467	0.102618
Parabacteroides distasonis	PL8_2	0.0027136	-0.102469
Bacteroides faecis	PL35	0.00251515	-0.0787714
Emergencia timonensis	PL8_2	0.00243009	0.0165922
Desulfovibrio piger	PL15_2	0.00202712	-0.0819482
Megasphaera massiliensis	PL8_2	0.00187291	-0.0776135
Parabacteroides faecis	PL12_2	0.00178211	-0.0700619
Blautia sp. SC05B48	GH2	0.00124745	0.123511
Bacteroides fragilis	PL15_2	0.00123125	-0.148876
Limosilactobacillus portuensis	PL12_2	0.00109359	0.0899728
Bacteroides cellulosilyticus	GH2	0.00076548	0.152714
Streptococcus infantarius	GH2	0.000507342	-0.0984548
Flintibacter sp. KGMB00164	GH20	0.000384765	-0.0502352
Odoribacter splanchnicus	GH78	0.000283516	0.0893276
Mediterraneibacter [Ruminococcus] torques	PL15_2	0.000170107	0.0458421
Lacrimispora saccharolytica	PL35	5.26519e-05	0.0192239
Bacteroides eggerthii	GH78	0	0.0615452
Bacteroides eggerthii	PL15_2	-0.000269337	0.15966
Lachnoclostridium [Clostridium] scindens	GH78	-0.00054677	0.0248902
Glaesserella parasuis	GH2	-0.00079263	0.0104337
Mediterraneibacter [Ruminococcus] gnavus	GH92	-0.000959885	0.0236033
Paenibacillus larvae	PL8_2	-0.00104736	-0.146744
Mediterraneibacter [Ruminococcus] gnavus	PL8_2	-0.00129605	0.0684144
Lactococcus garvieae	PL35	-0.00140643	-0.0183803
Bacteroides fragilis	GH92	-0.0014378	-0.117056
Paenibacillus larvae	GH2	-0.00175372	-0.152018
Limosilactobacillus portuensis	PL15_2	-0.00231679	0.00684651
Bacteroides zhangwenhongii	GH92	-0.00238554	0.0479605
Bacteroides faecis	GH20	-0.00281486	0.053929
Phocaeicola coprophilus	PL15_2	-0.00328067	-0.106336
Jeotgalibaca porci	GH2	-0.0038683	-0.0446493
Ligilactobacillus acidipiscis	PL35	-0.00481492	0.0479065
Proteus terrae	GH92	-0.00502208	0.0819167
Lacticaseibacillus manihotivorans	GH20	-0.00537377	0.119539
Lacrimispora saccharolytica	PL12_2	-0.00582008	-0.0474867
Wansuia hejianensis	PL15_2	-0.0058282	0.0230928
Prevotella melaninogenica	GH20	-0.0058527	0.0165899
Blautia obeum	GH78	-0.00599017	-0.0961729
Phocaeicola coprophilus	GH20	-0.00616843	0.078421
Parabacteroides faecis	GH20	-0.00646418	0.0892751
Cloacibacillus porcorum	PL12_2	-0.00684694	-0.0785776
Bacteroides faecis	GH78	-0.00684882	0.00555295
Flintibacter sp. KGMB00164	PL8_2	-0.00737129	0.0470318
Enterococcus avium	PL8_2	-0.00739395	-0.0936974
Escherichia fergusonii	PL8_2	-0.00756167	-0.061099
Rhodococcus coprophilus	GH78	-0.00759584	-0.118893
Limosilactobacillus vaginalis	PL12_2	-0.00799906	-0.0341426
Alistipes senegalensis	PL35	-0.00866749	-0.0594721
Blautia massiliensis (ex Durand et al. 2017)	GH20	-0.00879071	-0.0643577
Blautia pseudococcoides	GH78	-0.00897108	-0.00993833
Lactobacillus johnsonii	GH2	-0.00899943	0.0262951
Weissella paramesenteroides	GH20	-0.00906766	0.051533
Eubacterium ventriosum	PL8_2	-0.00951793	0.208419
Phocaeicola dorei	GH20	-0.0096191	-0.159748
Phocaeicola vulgatus	GH2	-0.00982566	-0.200304
Prevotella melaninogenica	GH92	-0.00985441	-0.0130974
Ligilactobacillus salivarius	GH2	-0.0100687	0.00956415
Parabacteroides faecis	GH78	-0.0103281	0.0437987
Jeotgalibaca porci	GH20	-0.0103563	-0.0190845
Butyricimonas virosa	PL8_2	-0.0103718	-0.125433
Campylobacter coli	GH20	-0.0103724	0.00539523
Lacticaseibacillus rhamnosus	GH92	-0.0105953	-0.149223
Escherichia fergusonii	PL12_2	-0.0109395	-0.0563888
Muribaculum gordoncarteri	PL15_2	-0.0113706	-0.181212
Streptococcus suis	PL8_2	-0.0119236	0.0286463
Morganella morganii	PL35	-0.0126935	0.0823933
Jeotgalibaca porci	GH78	-0.0130902	-0.113987
Mediterraneibacter [Ruminococcus] torques	PL12_2	-0.0134749	0.0275609
Bacteroides faecis	GH92	-0.0136045	0.00224231
Lacrimispora saccharolytica	PL8_2	-0.015747	-0.0200501
Megasphaera elsdenii	GH20	-0.0157679	-0.115263
Bacteroides faecis	GH2	-0.0166097	0.0295908
Christensenella minuta	GH92	-0.0172256	-0.102586
Escherichia fergusonii	PL15_2	-0.0172579	0.0314835
Ligilactobacillus acidipiscis	GH78	-0.0175771	0.0286377
Alistipes onderdonkii	PL35	-0.0176721	-0.147165
Qiania dongpingensis	GH78	-0.0185132	-0.102656
Campylobacter coli	GH78	-0.0186752	-0.130429
Streptococcus infantarius	GH78	-0.018874	-0.0634553
Ligilactobacillus acidipiscis	GH92	-0.0191821	0.0223983
Morganella morganii	PL8_2	-0.0197229	-0.0196558
Lacrimispora saccharolytica	GH2	-0.0199186	-0.0475428
Lactococcus formosensis	GH20	-0.0202912	0.0364539
Massilistercora timonensis	PL8_2	-0.0218951	0.0409454
Muribaculum gordoncarteri	PL35	-0.0221698	-0.0531413
Morganella morganii	PL15_2	-0.0222674	-0.0219998
Limosilactobacillus mucosae	PL8_2	-0.0224747	-0.0769493
Lacticaseibacillus pantheris	GH78	-0.0224789	0.00233722
Massilistercora timonensis	GH78	-0.0225148	0.00800648
Wansuia hejianensis	GH78	-0.0230332	0.0892774
Qiania dongpingensis	PL8_2	-0.0234504	-0.0890286
Catenibacterium mitsuokai	PL15_2	-0.0235883	-0.0680886
Anaerostipes caccae	GH2	-0.0244791	-0.0213775
Limosilactobacillus pontis	GH92	-0.0247691	-0.0998553
Parafannyhessea umbonata	PL35	-0.0247708	-0.088878
Lacticaseibacillus rhamnosus	PL8_2	-0.0248116	-0.0908767
Lactobacillus amylovorus	GH78	-0.0248882	-0.185431
Bacteroides eggerthii	PL12_2	-0.025188	-0.0260766
Catenibacterium mitsuokai	GH78	-0.0253378	-0.0952304
Simiaoa sunii	PL15_2	-0.0257996	-0.058719
Turicibacter sanguinis	PL35	-0.0261369	-0.0536804
Bifidobacterium animalis	GH78	-0.0261958	-0.181405
Mediterraneibacter [Ruminococcus] gnavus	PL35	-0.0264353	-0.132172
Lachnoclostridium [Clostridium] hylemonae	PL12_2	-0.0264678	-0.0255911
Megasphaera elsdenii	GH92	-0.0268171	-0.0352327
Limosilactobacillus pontis	PL8_2	-0.0268683	-0.0592541
Roseburia hominis	GH78	-0.0274641	-0.011953
Bacteroides intestinalis	GH78	-0.0287407	0.118004
Phascolarctobacterium succinatutens	PL35	-0.029157	-0.137655
Bacteroides fragilis	PL8_2	-0.029477	-0.0990057
Parabacteroides faecis	PL35	-0.0296478	-0.0799851
Campylobacter coli	GH2	-0.0300359	-0.0527211
Haemophilus parainfluenzae	PL8_2	-0.0300818	-0.0944734
Vescimonas fastidiosa	GH78	-0.0301129	-0.107373
Thomasclavelia ramosa	GH92	-0.0302506	-0.125544
Pseudomonas aeruginosa	PL15_2	-0.0303572	0.0551094
Alistipes senegalensis	GH78	-0.0308992	0.083547
Coprococcus catus	GH92	-0.0313522	0.107992
Bifidobacterium animalis	PL35	-0.0315124	-0.106505
Bacteroides zhangwenhongii	PL12_2	-0.0315264	-0.137043
Escherichia coli	GH92	-0.0315547	-0.104601
Intestinibaculum porci	GH92	-0.0316803	0.0769971
Vescimonas fastidiosa	GH2	-0.0321582	-0.110845
Nakaseomyces glabratus	PL35	-0.0322765	0.0673377
Coprococcus comes	PL35	-0.0326158	-0.171696
Lacrimispora saccharolytica	GH92	-0.0326807	-0.0880488
Corynebacterium nuruki	PL12_2	-0.0332375	0.124158
Megasphaera elsdenii	PL15_2	-0.0339864	-0.097616
Catenibacterium mitsuokai	PL8_2	-0.035285	-0.0281504
Prevotella sp. Rep29	GH78	-0.0358724	-0.0318803
Alistipes shahii	PL8_2	-0.0359659	-0.146661
Lacrimispora saccharolytica	GH20	-0.0360504	-0.0904453
Phocaeicola vulgatus	GH92	-0.0361314	-0.217473
Paenibacillus larvae	GH92	-0.0361501	-0.223041
Enterococcus hirae	PL8_2	-0.0365067	-0.027227
Lacticaseibacillus rhamnosus	PL35	-0.0371424	-0.0942564
Limosilactobacillus vaginalis	PL8_2	-0.0372695	-0.106329
Bacteroides faecis	PL15_2	-0.0373731	-0.214143
Bacteroides zhangwenhongii	GH20	-0.0374841	0.05985
Enterococcus hirae	GH92	-0.0375882	-0.0183537
Enterococcus dispar	GH2	-0.0384766	-0.0191814
Muribaculum gordoncarteri	GH20	-0.0385014	-0.0234189
Mediterraneibacter [Ruminococcus] gnavus	GH78	-0.0386344	-0.115444
Lachnoclostridium [Clostridium] hylemonae	PL15_2	-0.038663	-0.049909
Clostridium cadaveris	GH20	-0.0399709	0.064654
Phocaeicola dorei	GH92	-0.040141	-0.163642
Bifidobacterium animalis	PL12_2	-0.0403346	-0.0818611
Streptococcus gallolyticus	GH20	-0.0406109	-0.062778
Streptococcus suis	PL12_2	-0.0407567	-0.0108385
Phocaeicola coprophilus	GH2	-0.0409149	0.0562644
Peptoniphilus harei	GH20	-0.0409727	0.0375259
Streptococcus parasuis	GH2	-0.0409956	-0.12105
Corynebacterium nuruki	PL15_2	-0.041487	0.100525
Prevotella melaninogenica	PL8_2	-0.0416696	-0.145723
Thomasclavelia ramosa	GH20	-0.0420608	-0.0499778
Desulfovibrio piger	PL8_2	-0.042632	-0.0494354
Bacteroides zhangwenhongii	PL15_2	-0.0428792	-0.145376
Peptoniphilus harei	GH2	-0.0430235	-0.0222645
Parabacteroides chongii	PL35	-0.0431776	-0.0985879
Flintibacter sp. KGMB00164	GH92	-0.0431949	-0.0921491
Lachnoclostridium [Clostridium] scindens	PL35	-0.0433811	-0.00879388
Blautia sp. SC05B48	GH20	-0.0437943	0.084926
Alistipes finegoldii	PL35	-0.043923	-0.103452
Enterococcus avium	GH92	-0.044031	-0.162476
Mediterraneibacter [Ruminococcus] gnavus	GH2	-0.0450539	-0.0631926
Ligilactobacillus acidipiscis	GH2	-0.0464993	0.0605913
Phocaeicola dorei	GH2	-0.0467306	-0.161018
Prevotella melaninogenica	GH2	-0.0467811	-0.0401847
Sellimonas intestinalis	PL35	-0.0467995	-0.015881
Bacteroides stercoris	PL15_2	-0.0471016	0.0966313
Pseudomonas aeruginosa	PL12_2	-0.0471235	0.133263
Simiaoa sunii	PL12_2	-0.0477352	-0.0912217
Vescimonas fastidiosa	GH20	-0.0480145	-0.133258
Lachnoclostridium [Clostridium] scindens	PL12_2	-0.0481888	-0.0742126
Enterococcus dispar	GH92	-0.048622	0.0170572
Pediococcus pentosaceus	GH2	-0.0486354	-0.0545407
Bacteroides cellulosilyticus	PL15_2	-0.0488796	-0.0740503
Bacteroides cellulosilyticus	GH92	-0.0492783	0.0381985
Thomasclavelia ramosa	PL8_2	-0.0496224	-0.107566
Ligilactobacillus salivarius	GH20	-0.0507281	-0.0242183
Micrococcus lylae	GH20	-0.050924	0.0144019
Parabacteroides distasonis	GH78	-0.0510845	-0.153419
Simiaoa sunii	GH78	-0.0512951	-0.0154266
Streptococcus suis	PL35	-0.0514733	-0.0663373
Lactobacillus delbrueckii	GH78	-0.0515023	-0.0724192
Christensenella minuta	GH20	-0.0516809	-0.000397031
Morganella morganii	GH92	-0.0523905	0.0615344
Alistipes onderdonkii	PL8_2	-0.0528136	-0.0548975
Blautia producta	PL8_2	-0.0532433	-0.0245048
Megasphaera elsdenii	PL12_2	-0.0535047	-0.116148
Lactobacillus crispatus	GH78	-0.0548188	-0.112297
Peptoniphilus harei	GH78	-0.0550642	-0.00834809
Lactobacillus delbrueckii	PL35	-0.0554189	-0.0858184
Blautia producta	GH78	-0.0557422	0.00211662
Intestinibaculum porci	GH20	-0.0558598	0.0286522
Pediococcus pentosaceus	PL15_2	-0.0559335	0.0200259
Glaesserella parasuis	PL8_2	-0.0559434	-0.118913
Bacteroides stercoris	GH78	-0.0559691	0.000975673
Pediococcus pentosaceus	GH92	-0.0560041	-0.018438
Eggerthella lenta	PL12_2	-0.056354	-0.0337981
Escherichia coli	GH2	-0.0566616	-0.118995
Pediococcus pentosaceus	PL8_2	-0.0572032	-0.0327696
Thomasclavelia ramosa	PL15_2	-0.057476	-0.126044
Streptococcus suis	PL15_2	-0.057634	0.0229461
Corynebacterium nuruki	GH20	-0.0577901	0.0461878
Enterococcus avium	GH2	-0.0581736	-0.227188
Anaerobutyricum hallii	PL35	-0.0585692	-0.0814322
Lactobacillus amylovorus	PL35	-0.0586502	-0.152199
Turicibacter sanguinis	PL12_2	-0.0588234	0.0113876
Vescimonas fastidiosa	GH92	-0.0588608	-0.159562
Alistipes shahii	GH78	-0.0590489	-0.18083
Megasphaera elsdenii	GH2	-0.0592318	-0.0876456
Turicibacter sanguinis	PL15_2	-0.0593867	0.0776211
Limosilactobacillus oris	GH78	-0.0596875	-0.0124169
Actinobacillus indolicus	PL15_2	-0.0599022	-0.0608929
Butyricimonas virosa	GH92	-0.0599582	-0.205717
Corynebacterium stationis	GH2	-0.0599724	-0.0111483
Thomasclavelia ramosa	PL12_2	-0.0600152	-0.116944
Enterococcus hirae	GH2	-0.0606312	-0.0477326
Lactobacillus crispatus	PL12_2	-0.0615867	-0.0898144
Rhodococcus coprophilus	GH20	-0.0617992	-0.246483
Muribaculum gordoncarteri	GH2	-0.0619758	-0.0382472
Campylobacter coli	GH92	-0.0621414	-0.0708624
Bacteroides zhangwenhongii	GH78	-0.0626437	-0.0427768
Streptococcus suis	GH92	-0.0629758	0.0326344
Phocaeicola dorei	GH78	-0.0632269	-0.170751
Roseburia hominis	GH20	-0.0633241	0.0034994
Simiaoa sunii	PL35	-0.0634051	-0.0918495
Lacticaseibacillus pantheris	PL8_2	-0.0635404	-0.102537
Segatella copri	GH20	-0.0636931	-0.0610972
Streptococcus parasuis	GH78	-0.0638911	-0.0926558
Collinsella aerofaciens	PL35	-0.0639316	-0.0222348
Haemophilus parainfluenzae	GH78	-0.0648858	-0.199515
Roseburia hominis	GH2	-0.0652803	0.00231897
Lachnoclostridium [Clostridium] hylemonae	PL35	-0.0653006	-0.0755619
Enterococcus hirae	PL15_2	-0.0655873	0.0845251
Intestinibaculum porci	GH2	-0.0658799	0.0290158
Segatella copri	GH78	-0.0660626	-0.0229922
Mucispirillum schaedleri	GH2	-0.0662052	0.046739
Ligilactobacillus animalis	PL35	-0.066464	-0.073371
Limosilactobacillus vaginalis	PL15_2	-0.0665241	-0.0968039
Rhodococcus coprophilus	GH2	-0.0666918	-0.167048
Actinobacillus porcitonsillarum	PL8_2	-0.0667465	-0.090983
Bacteroides zhangwenhongii	PL35	-0.0677954	-0.0842795
Campylobacter coli	PL8_2	-0.0681721	-0.135121
Roseburia hominis	PL12_2	-0.0682573	-0.109108
Anaerostipes caccae	GH92	-0.0688971	-0.0262585
Aliarcobacter cryaerophilus	GH78	-0.0694657	0.0201641
Proteus terrae	PL15_2	-0.0703298	0.0935966
Alistipes finegoldii	GH78	-0.0708868	0.0697766
Coprococcus comes	GH78	-0.0710599	-0.0944603
Streptococcus thermophilus	GH20	-0.0714255	-0.074072
Prevotella dentalis	GH78	-0.0716307	-0.0987549
Limosilactobacillus oris	GH92	-0.0716356	0.0197464
Hoylesella buccalis	GH20	-0.0722644	0.0100625
Berryella intestinalis	PL35	-0.0723856	-0.0719068
Catenibacterium mitsuokai	GH20	-0.0727813	-0.125638
Alistipes senegalensis	PL8_2	-0.073054	-0.0815181
Escherichia coli	GH78	-0.0730849	-0.157144
Tessaracoccus sp. MC1865	GH20	-0.0733175	0.0160181
Desulfovibrio piger	GH92	-0.0741462	-0.0492849
Limosilactobacillus portuensis	PL8_2	-0.0743232	-0.00244177
Campylobacter coli	PL12_2	-0.0745391	-0.143979
Lactobacillus delbrueckii	PL8_2	-0.0747869	-0.107493
Corynebacterium nuruki	GH78	-0.0749285	0.0358266
Morganella morganii	GH2	-0.0754884	0.146242
Morganella morganii	GH78	-0.0756666	0.105244
Acinetobacter towneri	GH2	-0.0759451	-0.00134635
Prevotella melaninogenica	PL12_2	-0.0763162	-0.184002
Actinobacillus porcitonsillarum	GH78	-0.0763447	-0.0762694
Thomasclavelia ramosa	GH78	-0.077046	-0.172171
Segatella copri	GH92	-0.0772904	-0.0589339
Prevotella sp. Rep29	GH20	-0.0775147	-0.0342598
Bifidobacterium animalis	PL15_2	-0.0780924	-0.109084
Pseudomonas aeruginosa	PL8_2	-0.0781528	0.0431288
Lachnoclostridium [Clostridium] scindens	PL8_2	-0.0783866	-0.0225255
Limosilactobacillus pontis	PL35	-0.0786718	-0.153822
Mediterraneibacter [Ruminococcus] gnavus	GH20	-0.0788037	-0.0473035
Prevotella dentalis	PL8_2	-0.0788221	-0.182991
Alistipes shahii	GH20	-0.0794492	-0.158555
Segatella copri	PL8_2	-0.0797166	-0.0849839
Prevotella sp. Rep29	GH92	-0.079907	-0.0674146
Odoribacter splanchnicus	GH2	-0.0799394	0.0805581
Streptococcus agalactiae	GH92	-0.0800891	-0.0719825
Coprococcus catus	GH2	-0.0800957	-0.0099835
Lactobacillus crispatus	GH20	-0.0804967	-0.0544282
Prevotella intermedia	GH20	-0.0811788	-0.0432729
Bacteroides intestinalis	PL8_2	-0.0818998	-0.0270268
Clostridium cadaveris	GH78	-0.0823355	0.0106687
Enterococcus hirae	PL12_2	-0.0824654	-0.0534087
Ligilactobacillus acidipiscis	GH20	-0.0826418	0.0339022
Phocaeicola vulgatus	GH78	-0.0827162	-0.225808
Enterococcus avium	GH20	-0.0831434	-0.235034
Alistipes shahii	PL12_2	-0.0833641	-0.205404
Alistipes senegalensis	PL12_2	-0.0833661	-0.134025
Bacteroides zhangwenhongii	GH2	-0.0835141	-0.00745713
Haemophilus parainfluenzae	PL15_2	-0.0837772	-0.131993
Proteus terrae	PL12_2	-0.0837925	0.182823
Ligilactobacillus acidipiscis	PL8_2	-0.0839486	0.0664896
Alistipes onderdonkii	GH78	-0.0841276	0.0226069
Actinobacillus porcitonsillarum	PL15_2	-0.0844104	-0.0531422
Acinetobacter towneri	GH20	-0.0846494	0.0223616
Prevotella bryantii	GH78	-0.0847113	-0.103268
Megasphaera elsdenii	PL8_2	-0.0857694	-0.0688072
Lactobacillus delbrueckii	GH92	-0.0859412	-0.0181079
Proteus terrae	PL8_2	-0.086048	0.0890848
Roseburia hominis	PL15_2	-0.0864024	-0.129252
Lactococcus garvieae	GH92	-0.0866376	0.145125
Simiaoa sunii	PL8_2	-0.087062	-0.0613154
Streptococcus agalactiae	GH20	-0.0875459	-0.135762
Streptococcus agalactiae	GH2	-0.0877647	-0.13408
Odoribacter splanchnicus	GH92	-0.0880763	0.0491066
Acinetobacter towneri	GH78	-0.0882346	-0.062751
Lacticaseibacillus pantheris	GH92	-0.0883504	-0.0851695
Limosilactobacillus portuensis	GH92	-0.0893378	-0.0352858
Brachybacterium sp. GU-2	GH20	-0.0896145	-0.00806184
Streptococcus agalactiae	PL15_2	-0.0904162	-0.0869703
Streptococcus suis	GH78	-0.0906545	-0.0724402
Jeotgalibaca porci	GH92	-0.0908764	-0.038199
Propioniciclava sp. MC1595	GH2	-0.0909601	-0.0421706
Duncaniella sp. C9	GH92	-0.0915085	-0.0445157
Streptococcus parasuis	GH20	-0.0916346	-0.142111
Corynebacterium nuruki	PL35	-0.0916805	0.0520919
Blautia pseudococcoides	PL8_2	-0.091987	-0.106056
Streptococcus agalactiae	GH78	-0.0920338	-0.0907326
Prevotella dentalis	GH92	-0.0921233	-0.087301
Sellimonas intestinalis	PL12_2	-0.0923031	-0.0384623
Blautia hansenii	PL35	-0.0924446	-0.0849609
Roseburia hominis	PL8_2	-0.092473	-0.0687807
Aliarcobacter cryaerophilus	GH2	-0.0928771	0.0346637
Propioniciclava sp. MC1595	GH20	-0.0934613	-0.025061
Alistipes senegalensis	GH20	-0.0935968	0.0745664
Phocaeicola dorei	PL8_2	-0.0936313	-0.1451
Bacteroides stercoris	GH2	-0.0943727	0.0539284
Anaerobutyricum hallii	PL12_2	-0.0944416	-0.13071
Lachnoclostridium phocaeense	PL8_2	-0.0948221	-0.0129096
Thomasclavelia ramosa	GH2	-0.0949841	-0.141607
Blautia obeum	GH2	-0.0950732	-0.16251
Enterococcus gallinarum	PL15_2	-0.0967449	-0.0968992
Micrococcus lylae	GH2	-0.0969737	-0.0154991
Fusobacterium mortiferum	GH78	-0.0973999	-0.0441823
Prevotella intermedia	GH78	-0.0974251	-0.0104743
Hoylesella buccalis	GH78	-0.0977182	-0.0738895
Enterococcus casseliflavus	PL35	-0.0979427	-0.0766038
Collinsella aerofaciens	GH78	-0.0981635	-0.0510597
Lachnoclostridium phocaeense	GH78	-0.100189	0.00498894
Ligilactobacillus animalis	PL15_2	-0.100205	-0.0584264
Prevotella melaninogenica	PL15_2	-0.100473	-0.223285
Mucispirillum schaedleri	PL8_2	-0.100494	-0.114447
Limosilactobacillus oris	GH2	-0.100598	0.0120436
Enterococcus casseliflavus	GH20	-0.100606	-0.134504
Enterococcus dispar	GH20	-0.100759	-0.0253043
Clostridium cadaveris	GH2	-0.101319	0.0166699
Prevotella bryantii	PL8_2	-0.101575	-0.186064
Lachnoclostridium [Clostridium] scindens	GH2	-0.101845	-0.0254695
Lachnoclostridium [Clostridium] hylemonae	GH78	-0.102141	-0.134667
Actinobacillus indolicus	PL12_2	-0.102654	-0.0708849
Catenibacterium mitsuokai	GH92	-0.103036	-0.0929938
Roseburia hominis	GH92	-0.103323	-0.0788002
Massilistercora timonensis	GH92	-0.10338	-0.1098
Campylobacter lanienae	GH20	-0.103448	0.0807943
Alistipes onderdonkii	PL12_2	-0.103645	-0.165661
Phocaeicola dorei	PL35	-0.103793	-0.0958424
Mediterraneibacter [Ruminococcus] torques	GH78	-0.103971	-0.0387635
Prevotella dentalis	GH20	-0.104497	-0.0777936
Propioniciclava sp. MC1595	GH78	-0.10454	-0.123342
Phocaeicola vulgatus	PL8_2	-0.104988	-0.138246
Mucispirillum schaedleri	GH20	-0.105125	0.0214675
Pediococcus pentosaceus	GH20	-0.105227	-0.0452506
Alistipes finegoldii	PL8_2	-0.10564	-0.0769574
Enterococcus avium	GH78	-0.105642	-0.16624
Prevotella sp. Rep29	PL8_2	-0.105813	-0.197076
Corynebacterium nuruki	GH2	-0.105829	0.0681515
Corynebacterium nuruki	PL8_2	-0.106016	0.0691319
Enterococcus hirae	GH20	-0.106438	-0.063676
Corynebacterium stationis	GH78	-0.107089	-0.0687263
Haemophilus parainfluenzae	PL12_2	-0.107256	-0.17823
Lachnoclostridium [Clostridium] scindens	GH92	-0.107422	-0.0207959
Tessaracoccus sp. MC1865	GH2	-0.107524	0.0129009
Enterococcus hirae	GH78	-0.107965	-0.100015
Bacteroides stercoris	GH92	-0.108087	0.0628022
Blautia argi	PL35	-0.108661	-0.0945723
Ligilactobacillus animalis	PL12_2	-0.108684	-0.0220273
Butyricimonas virosa	GH2	-0.108937	-0.217396
Alistipes senegalensis	PL15_2	-0.10915	-0.0893886
Limosilactobacillus portuensis	GH2	-0.109901	-0.0999856
Massilistercora timonensis	GH2	-0.109994	-0.119935
Jeotgalibaca porci	PL12_2	-0.110037	-0.117927
Simiaoa sunii	GH2	-0.110132	-0.0320263
Sodaliphilus pleomorphus	GH78	-0.110383	-0.132179
Butyricimonas virosa	GH20	-0.110922	-0.253442
Anaerostipes caccae	GH20	-0.111116	-0.094767
Sodaliphilus pleomorphus	PL8_2	-0.111602	-0.208965
Escherichia fergusonii	PL35	-0.111607	-0.0586882
Prevotella bryantii	GH20	-0.111637	-0.0840975
Odoribacter splanchnicus	GH20	-0.111778	0.0329743
Escherichia coli	PL8_2	-0.112481	-0.175161
Limosilactobacillus vaginalis	GH2	-0.112546	-0.152494
Acinetobacter towneri	GH92	-0.112615	-0.00332925
Prevotella bryantii	GH92	-0.112638	-0.100628
Sellimonas intestinalis	PL15_2	-0.112724	-0.0945756
Prevotella sp. Rep29	PL12_2	-0.113379	-0.212266
Pediococcus pentosaceus	GH78	-0.113442	-0.036463
Catenibacterium mitsuokai	GH2	-0.113603	-0.12978
Marvinbryantia formatexigens	PL35	-0.114251	-0.102326
Alistipes onderdonkii	GH20	-0.115012	-0.0482766
Prevotella dentalis	PL12_2	-0.115379	-0.218449
Turicibacter sanguinis	GH20	-0.115694	-0.164244
Blautia pseudococcoides	GH20	-0.116349	-0.152627
Campylobacter lanienae	GH2	-0.117149	0.128613
Clostridioides difficile	PL35	-0.117637	-0.0800001
Lactobacillus crispatus	GH92	-0.118244	-0.132611
Ligilactobacillus animalis	GH78	-0.118352	-0.0713173
Wansuia hejianensis	PL8_2	-0.118985	-0.0528719
Segatella copri	GH2	-0.119026	-0.0755662
Morganella morganii	GH20	-0.119091	0.0614346
Turicibacter sanguinis	GH2	-0.119137	-0.168294
Brevibacterium casei	GH78	-0.1194	-0.171262
Brachybacterium sp. GU-2	GH2	-0.119706	-0.0429596
Prevotella sp. Rep29	GH2	-0.11998	-0.0860375
Campylobacter lanienae	PL8_2	-0.12013	0.283829
Corynebacterium nuruki	GH92	-0.120413	0.0303593
Massilistercora timonensis	GH20	-0.120917	-0.170316
Segatella copri	PL12_2	-0.121005	-0.12684
Alistipes shahii	GH2	-0.121214	-0.190069
Lactobacillus crispatus	GH2	-0.121432	-0.0947198
Lacticaseibacillus rhamnosus	GH2	-0.121864	-0.211699
Streptococcus pasteurianus	GH78	-0.121926	-0.0768011
Desulfovibrio piger	GH20	-0.121946	-0.0818635
Corynebacterium stationis	GH92	-0.122018	-0.00833542
Bacteroides intestinalis	GH2	-0.122554	0.136796
Bacteroides helcogenes	PL8_2	-0.122726	-0.0487813
Campylobacter coli	PL15_2	-0.122943	-0.162882
Desulfovibrio piger	GH2	-0.123348	-0.0917062
Enterococcus cecorum	GH20	-0.123461	-0.179008
Bifidobacterium animalis	GH92	-0.124746	-0.184569
Sodaliphilus pleomorphus	PL12_2	-0.124839	-0.229156
Limosilactobacillus vaginalis	GH92	-0.124886	-0.160694
Lactococcus garvieae	GH2	-0.124944	0.0710779
Roseburia hominis	PL35	-0.125299	-0.110203
Mediterraneibacter [Ruminococcus] torques	PL8_2	-0.125709	-0.00532256
Eggerthella lenta	GH78	-0.125721	-0.255804
Coprococcus comes	PL12_2	-0.126102	-0.180485
Limosilactobacillus pontis	GH2	-0.126386	-0.114207
Streptococcus suis	GH2	-0.127175	-0.0109478
Anaerobutyricum hallii	PL15_2	-0.127179	-0.159287
Pediococcus pentosaceus	PL12_2	-0.127256	-0.0377804
Enterococcus gallinarum	GH92	-0.127398	-0.125492
Bifidobacterium animalis	GH2	-0.127565	-0.244369
Hoylesella buccalis	GH2	-0.12767	-0.0129555
Corynebacterium glutamicum	GH20	-0.128655	-0.00476628
Bacteroides intestinalis	GH20	-0.128877	0.150538
Streptococcus agalactiae	PL12_2	-0.128893	-0.0855252
Actinomyces faecalis	GH20	-0.129229	-0.0587916
Lacticaseibacillus rhamnosus	GH20	-0.129273	-0.133474
Turicibacter sanguinis	PL8_2	-0.12964	-0.0230482
Glaesserella parasuis	GH78	-0.129715	-0.172408
Roseburia intestinalis	PL8_2	-0.130066	-0.136962
Actinobacillus porcitonsillarum	PL12_2	-0.130229	-0.109175
Roseburia intestinalis	GH20	-0.130249	-0.0876994
Eggerthella lenta	PL15_2	-0.130989	-0.0902678
Prevotella intermedia	GH92	-0.131007	-0.120726
Corynebacterium stationis	PL8_2	-0.131317	-0.104067
Enterococcus gallinarum	PL8_2	-0.131465	-0.120082
Enterococcus casseliflavus	GH2	-0.132514	-0.134349
Lactococcus garvieae	GH78	-0.132708	0.000698623
Collinsella aerofaciens	PL8_2	-0.13278	-0.0642658
Alistipes finegoldii	GH20	-0.132859	-0.0375252
Corynebacterium sp. LM112	GH20	-0.133567	-0.113643
Limosilactobacillus pontis	GH20	-0.133766	-0.0677505
Parabacteroides distasonis	GH92	-0.133813	-0.157558
Lactobacillus crispatus	PL35	-0.134364	-0.0493264
Enterococcus cecorum	GH78	-0.134404	-0.167539
Bacteroides intestinalis	GH92	-0.135168	0.0822782
Enterococcus gallinarum	GH78	-0.135323	-0.130071
Alistipes senegalensis	GH2	-0.135581	0.0593387
Duncaniella sp. C9	GH78	-0.135599	-0.0205329
Blautia obeum	GH92	-0.135644	-0.1161
Aerococcus urinaeequi	GH20	-0.13646	-0.0771299
Eubacterium ventriosum	GH2	-0.136605	0.153847
Lacticaseibacillus pantheris	GH2	-0.136674	-0.125164
Corynebacterium stationis	PL12_2	-0.136755	-0.0910577
Blautia pseudococcoides	GH2	-0.136846	-0.158795
Limosilactobacillus portuensis	GH20	-0.13714	-0.095904
Duncaniella sp. C9	PL8_2	-0.137736	-0.14314
Aliarcobacter cryaerophilus	GH20	-0.138187	0.0379362
Streptococcus suis	GH20	-0.139629	0.019892
Enterococcus casseliflavus	GH78	-0.140022	-0.104457
Turicibacter sanguinis	GH78	-0.140179	-0.18152
Prevotella dentalis	PL15_2	-0.140833	-0.2692
Sodaliphilus pleomorphus	GH92	-0.141287	-0.163393
Parabacteroides distasonis	GH20	-0.141484	-0.10841
Phocaeicola vulgatus	PL35	-0.14167	-0.130631
Mediterraneibacter [Ruminococcus] lactaris	PL35	-0.141775	-0.176127
Bacteroides intestinalis	PL12_2	-0.14181	-0.0672276
Prevotella bryantii	PL12_2	-0.142572	-0.217458
Lachnoclostridium [Clostridium] scindens	GH20	-0.142642	-0.0751602
Enterococcus hirae	PL35	-0.142762	-0.0374356
Aerococcus urinaeequi	GH2	-0.142816	-0.0933687
Ligilactobacillus animalis	PL8_2	-0.143094	-0.0174761
Collinsella aerofaciens	PL12_2	-0.1431	-0.0519594
Alistipes shahii	PL15_2	-0.143204	-0.217134
Parafannyhessea umbonata	GH78	-0.14359	-0.0909627
Limosilactobacillus vaginalis	GH20	-0.14376	-0.14416
Trueperella abortisuis	GH2	-0.143777	-0.24614
Phocaeicola dorei	PL12_2	-0.143955	-0.132432
Collinsella aerofaciens	PL15_2	-0.144765	-0.104527
Qiania dongpingensis	GH92	-0.144918	-0.238735
Aerococcus urinaeequi	GH92	-0.145448	-0.0879892
Hoylesella buccalis	GH92	-0.14604	-0.0463406
Bacteroides stercoris	GH20	-0.146061	-0.0578114
Bifidobacterium animalis	PL8_2	-0.146421	-0.11716
Prevotella sp. Rep29	PL15_2	-0.146929	-0.265837
Dorea formicigenerans	PL35	-0.147024	-0.160827
Coprococcus comes	PL15_2	-0.147949	-0.216544
Sodaliphilus pleomorphus	GH20	-0.148067	-0.149133
Alistipes onderdonkii	GH2	-0.148197	-0.0361494
Blautia producta	GH2	-0.148754	-0.0955949
Alistipes onderdonkii	PL15_2	-0.149314	-0.19224
Corynebacterium glutamicum	GH78	-0.15	-0.089477
Prevotella bryantii	GH2	-0.150201	-0.129594
Lachnoclostridium [Clostridium] hylemonae	PL8_2	-0.15039	-0.0838699
Haemophilus parainfluenzae	PL35	-0.150441	-0.203541
Prevotella intermedia	PL8_2	-0.150676	-0.221594
Segatella copri	PL15_2	-0.150835	-0.16111
Escherichia coli	PL12_2	-0.151006	-0.167719
Prevotella melaninogenica	PL35	-0.151024	-0.156131
Glaesserella parasuis	PL15_2	-0.151322	-0.121822
Prevotella dentalis	GH2	-0.151518	-0.145959
Bifidobacterium animalis	GH20	-0.152004	-0.18726
Enterococcus gallinarum	GH2	-0.152252	-0.11492
Streptococcus agalactiae	PL8_2	-0.152296	-0.080972
Corynebacterium glutamicum	GH2	-0.153649	-0.0342609
Enterococcus faecalis	GH78	-0.153821	-0.191726
Duncaniella sp. C9	GH20	-0.153841	-0.101149
Clostridioides difficile	GH78	-0.153845	-0.0532558
Trueperella abortisuis	GH20	-0.154248	-0.138572
Enterococcus gallinarum	PL12_2	-0.15433	-0.132215
Prevotella dentalis	PL35	-0.154569	-0.188205
Roseburia intestinalis	PL12_2	-0.154874	-0.191669
Alistipes finegoldii	PL12_2	-0.154922	-0.168024
Psychrobacter sanguinis	GH20	-0.1552	-0.0463223
Coprococcus catus	GH20	-0.155343	-0.0324256
Prevotella intermedia	GH2	-0.156177	-0.0954969
Roseburia intestinalis	GH2	-0.156571	-0.104309
Enterococcus cecorum	GH2	-0.15768	-0.17387
Lactobacillus crispatus	PL15_2	-0.157734	-0.165956
Blautia producta	GH20	-0.157846	-0.124782
Pediococcus pentosaceus	PL35	-0.158039	-0.0587739
Wansuia hejianensis	GH20	-0.158203	-0.0190169
Qiania dongpingensis	GH2	-0.158571	-0.221322
Rhodococcus coprophilus	PL12_2	-0.159042	-0.129338
Peptoniphilus harei	PL35	-0.159398	-0.153658
Anaerobutyricum hallii	PL8_2	-0.159657	-0.172717
Streptococcus agalactiae	PL35	-0.15985	-0.0880523
Rothia nasimurium	GH20	-0.159879	0.0151457
Aerococcus urinaeequi	GH78	-0.16071	-0.157035
Eubacterium ventriosum	GH78	-0.160764	0.0254572
Simiaoa sunii	GH92	-0.160803	-0.0717589
Hoylesella buccalis	PL8_2	-0.160804	-0.109731
Alistipes senegalensis	GH92	-0.160814	0.021849
Limosilactobacillus oris	GH20	-0.16091	-0.0220243
Mucispirillum schaedleri	PL12_2	-0.161533	-0.140858
Phocaeicola vulgatus	PL12_2	-0.161622	-0.147317
Peptoniphilus harei	PL12_2	-0.161645	-0.146676
Wansuia hejianensis	GH2	-0.162006	-0.00990237
Peptoniphilus harei	GH92	-0.162287	-0.0781896
Tessaracoccus sp. MC1865	GH78	-0.16261	-0.046321
Duncaniella sp. C9	GH2	-0.163241	-0.103436
Roseburia rectibacter	PL12_2	-0.163525	-0.126557
Turicibacter sanguinis	GH92	-0.163744	-0.121058
Alistipes finegoldii	GH2	-0.16399	-0.0230048
Rhodococcus coprophilus	PL8_2	-0.164204	-0.155865
Qiania dongpingensis	GH20	-0.164391	-0.238732
Actinobacillus indolicus	GH78	-0.164492	-0.0773856
Roseburia intestinalis	PL15_2	-0.164717	-0.209496
Berryella intestinalis	GH78	-0.164862	-0.105174
Clostridium cadaveris	PL15_2	-0.16502	-0.0855544
Propioniciclava sp. MC1595	GH92	-0.16514	-0.0418251
Collinsella aerofaciens	GH92	-0.165364	-0.107627
Enterococcus gallinarum	GH20	-0.165506	-0.062485
Simiaoa sunii	GH20	-0.16589	-0.0730509
Corynebacterium stationis	PL15_2	-0.166403	-0.0997964
Prevotella sp. Rep29	PL35	-0.166525	-0.184009
Alistipes shahii	GH92	-0.166809	-0.201087
Enterococcus casseliflavus	GH92	-0.167569	-0.0758443
Blautia obeum	GH20	-0.167721	-0.134804
Clostridium cadaveris	PL8_2	-0.167781	-0.0751833
Roseburia intestinalis	GH92	-0.168037	-0.173773
Rhodococcus coprophilus	PL35	-0.16809	-0.0988576
Bacteroides intestinalis	PL35	-0.168693	-0.0171853
Streptococcus pasteurianus	PL15_2	-0.168797	-0.120119
Lactobacillus crispatus	PL8_2	-0.168924	-0.126142
Lactobacillus delbrueckii	GH20	-0.169861	-2.39419e-05
Lactococcus garvieae	GH20	-0.170133	0.0581747
Campylobacter lanienae	GH92	-0.170382	0.103507
Jeotgalibaca porci	PL35	-0.17076	-0.152687
Sodaliphilus pleomorphus	PL15_2	-0.171131	-0.289293
Roseburia intestinalis	GH78	-0.171317	-0.132827
Enterococcus casseliflavus	PL15_2	-0.172047	-0.0820787
Clostridium cadaveris	PL12_2	-0.172075	-0.0736862
Segatella copri	PL35	-0.172281	-0.108775
Escherichia coli	PL35	-0.173286	-0.122256
Glaesserella parasuis	PL12_2	-0.173566	-0.164289
Sodaliphilus pleomorphus	PL35	-0.17373	-0.207343
Sellimonas intestinalis	GH78	-0.173893	-0.150082
Bacteroides helcogenes	GH78	-0.175622	-0.0134285
Anaerostipes hadrus	PL12_2	-0.175753	0.00683237
Jeotgalibaca porci	PL15_2	-0.176745	-0.133101
Aliarcobacter cryaerophilus	PL8_2	-0.177011	-0.0723934
Brevibacterium casei	GH20	-0.177028	-0.160226
Enterococcus casseliflavus	PL12_2	-0.177371	-0.0895514
Actinomyces faecalis	GH2	-0.177507	-0.0931269
Alistipes onderdonkii	GH92	-0.177766	-0.0479828
Dorea formicigenerans	PL15_2	-0.178734	-0.142036
Prevotella bryantii	PL15_2	-0.179796	-0.278786
Finegoldia magna	GH20	-0.179812	-0.0316693
Jeotgalibaca porci	PL8_2	-0.17997	-0.117659
Clostridium butyricum	GH78	-0.180106	-0.174093
Mucispirillum schaedleri	PL35	-0.180819	-0.142261
Berryella intestinalis	PL12_2	-0.180851	-0.0751089
Blautia pseudococcoides	GH92	-0.181102	-0.162431
Corynebacterium xerosis	GH20	-0.181782	-0.129903
Rhodococcus coprophilus	PL15_2	-0.182304	-0.12643
Phocaeicola dorei	PL15_2	-0.182821	-0.17189
Lacticaseibacillus pantheris	GH20	-0.183214	-0.151449
Parabacteroides distasonis	GH2	-0.183253	-0.180273
Acinetobacter towneri	PL8_2	-0.183349	-0.105759
Blautia argi	PL12_2	-0.183395	-0.152291
Thomasclavelia ramosa	PL35	-0.184667	-0.17261
Dorea formicigenerans	PL12_2	-0.184772	-0.128569
Collinsella aerofaciens	GH20	-0.18529	-0.0709705
Finegoldia magna	GH2	-0.185633	-0.0145868
Lactobacillus delbrueckii	GH2	-0.185689	-0.0726324
Actinobacillus porcitonsillarum	PL35	-0.185754	-0.138613
Enterococcus cecorum	GH92	-0.186157	-0.186145
Propioniciclava sp. MC1595	PL8_2	-0.186345	-0.0841874
Roseburia rectibacter	GH20	-0.1864	-0.0218788
Blautia argi	PL15_2	-0.186636	-0.165345
Dorea longicatena	PL35	-0.186756	-0.145006
Fusobacterium mortiferum	GH20	-0.186841	-0.0253376
Campylobacter lanienae	PL12_2	-0.18721	0.303825
Roseburia rectibacter	GH78	-0.188304	-0.0761735
Streptococcus pasteurianus	GH92	-0.188361	-0.153512
Duncaniella sp. C9	PL12_2	-0.188696	-0.182301
Peptoniphilus harei	PL8_2	-0.188924	-0.140955
Fusobacterium mortiferum	GH2	-0.189385	-0.0335337
Escherichia coli	PL15_2	-0.189451	-0.224645
Finegoldia magna	GH78	-0.189643	-0.00410435
Corynebacterium xerosis	GH78	-0.190155	-0.142429
Alistipes finegoldii	PL15_2	-0.190504	-0.173674
Clostridioides difficile	PL15_2	-0.190864	-0.116182
Kocuria palustris	GH20	-0.191444	0.00218097
Prevotella bryantii	PL35	-0.191451	-0.216673
Ligilactobacillus animalis	GH2	-0.19286	-0.0902171
Phocaeicola vulgatus	PL15_2	-0.192942	-0.121902
Anaerostipes hadrus	PL35	-0.193504	-0.0974524
Roseburia rectibacter	PL15_2	-0.193542	-0.149931
Mediterraneibacter [Ruminococcus] lactaris	PL12_2	-0.193755	-0.186367
Blautia producta	GH92	-0.193852	-0.134536
Parafannyhessea umbonata	PL12_2	-0.194039	-0.117612
Mediterraneibacter [Ruminococcus] lactaris	PL15_2	-0.195368	-0.183432
Sodaliphilus pleomorphus	GH2	-0.195582	-0.187822
Corynebacterium stationis	PL35	-0.196042	-0.107057
Actinobacillus indolicus	PL35	-0.196541	-0.0315971
Anaerobutyricum hallii	GH78	-0.196704	-0.197822
Aliarcobacter cryaerophilus	PL35	-0.196895	-0.106278
Enterococcus gallinarum	PL35	-0.197086	-0.0849604
Clostridioides difficile	PL12_2	-0.197255	-0.118075
Bacteroides intestinalis	PL15_2	-0.19812	-0.00911058
Rhodococcus coprophilus	GH92	-0.198799	-0.219365
Sellimonas intestinalis	PL8_2	-0.198984	-0.134867
Fusobacterium mortiferum	PL8_2	-0.199587	-0.118263
Clostridium cadaveris	PL35	-0.199603	-0.160406
Clostridium cadaveris	GH92	-0.19979	0.0252563
Mucispirillum schaedleri	GH92	-0.19981	-0.106784
Prevotella intermedia	PL12_2	-0.199942	-0.247153
Rothia nasimurium	GH78	-0.200611	-0.0334846
Propioniciclava sp. MC1595	PL12_2	-0.200742	-0.113455
Alistipes finegoldii	GH92	-0.201356	-0.0160577
Clostridium gasigenes	GH20	-0.202294	-0.16601
Marvinbryantia formatexigens	GH78	-0.202358	-0.169597
Rothia nasimurium	GH92	-0.20272	0.0274473
Rothia nasimurium	PL8_2	-0.203834	0.12308
Roseburia rectibacter	PL8_2	-0.204784	-0.101769
Lachnoclostridium [Clostridium] hylemonae	GH92	-0.204909	-0.197541
Agathobacter rectalis	PL8_2	-0.204962	-0.142029
Aliarcobacter cryaerophilus	GH92	-0.205875	0.00295524
Enterococcus cecorum	PL8_2	-0.206039	-0.10461
Micrococcus lylae	GH92	-0.206247	-0.0264782
Eubacterium ventriosum	GH92	-0.206507	0.110086
Actinomyces faecalis	GH92	-0.207521	-0.0653813
Enterococcus faecalis	PL8_2	-0.207716	-0.188421
Eggerthella lenta	PL8_2	-0.207773	-0.110733
Wansuia hejianensis	GH92	-0.20823	-0.0934916
Duncaniella sp. C9	PL15_2	-0.209283	-0.213196
Brevibacterium casei	GH2	-0.209581	-0.159839
Bacteroides helcogenes	GH20	-0.210373	-0.0249745
Clostridium butyricum	GH20	-0.210701	-0.191829
Campylobacter lanienae	PL15_2	-0.210783	0.222437
Anaerostipes hadrus	PL15_2	-0.211233	0.0152201
Roseburia rectibacter	GH2	-0.211458	-0.0415053
Rothia nasimurium	GH2	-0.212295	-0.00353254
Enterococcus faecalis	GH20	-0.212313	-0.118067
Propioniciclava sp. MC1595	PL35	-0.213024	-0.167987
Acinetobacter towneri	PL15_2	-0.214233	-0.116896
Actinomyces faecalis	GH78	-0.214349	-0.116469
Brachybacterium sp. GU-2	GH78	-0.215144	-0.122838
Agathobacter rectalis	GH78	-0.215521	-0.191073
Finegoldia magna	GH92	-0.215671	0.000102214
Clostridium chauvoei	GH20	-0.215892	-0.120751
Bacteroides helcogenes	PL12_2	-0.2159	-0.178268
Lachnoclostridium [Clostridium] hylemonae	GH2	-0.216464	-0.25137
Mucispirillum schaedleri	PL15_2	-0.217173	-0.149502
Roseburia rectibacter	PL35	-0.217821	-0.130861
Finegoldia magna	PL8_2	-0.218049	-0.0298696
Duncaniella sp. C9	PL35	-0.218066	-0.140031
Kocuria palustris	GH2	-0.218292	-0.0343114
Blautia hansenii	PL12_2	-0.218915	-0.204425
Clostridium butyricum	GH2	-0.219421	-0.189382
Dorea formicigenerans	PL8_2	-0.220288	-0.118297
Agathobacter rectalis	PL15_2	-0.220313	-0.195086
Corynebacterium sp. LM112	GH2	-0.220781	-0.0992481
Mucispirillum schaedleri	GH78	-0.220844	-0.0710466
Lachnoclostridium [Clostridium] hylemonae	GH20	-0.221053	-0.251875
Collinsella aerofaciens	GH2	-0.221154	-0.125129
Brevibacterium casei	PL8_2	-0.221333	-0.103143
Peptoniphilus harei	PL15_2	-0.221628	-0.172351
Eubacterium ventriosum	GH20	-0.221743	0.038391
Ligilactobacillus animalis	GH20	-0.221773	-0.0479086
Blautia argi	GH78	-0.222365	-0.230859
Actinomyces faecalis	PL8_2	-0.222752	-0.103282
Acinetobacter towneri	PL12_2	-0.223049	-0.105731
Agathobacter rectalis	GH2	-0.223058	-0.196004
Claveliimonas bilis	PL35	-0.223127	-0.199085
Enterococcus faecalis	GH2	-0.223374	-0.190581
Clostridium perfringens	GH78	-0.223418	-0.134458
Claveliimonas bilis	PL15_2	-0.224432	-0.168066
Ligilactobacillus animalis	GH92	-0.224488	-0.0314932
Agathobacter rectalis	GH20	-0.224739	-0.208693
Clostridium perfringens	GH20	-0.224941	-0.197196
Corynebacterium xerosis	GH2	-0.225158	-0.118919
Agathobacter rectalis	PL12_2	-0.225679	-0.199276
Eggerthella lenta	GH20	-0.226201	-0.313229
Brevibacterium sp. CS2	GH20	-0.226368	0.000690516
Tessaracoccus sp. MC1865	GH92	-0.226697	0.00870332
Marvinbryantia formatexigens	PL12_2	-0.227129	-0.190848
Bacteroides helcogenes	PL35	-0.227518	-0.166967
Enterococcus cecorum	PL12_2	-0.227874	-0.13372
Clostridium butyricum	PL35	-0.228011	-0.207461
Clostridium gasigenes	GH2	-0.228203	-0.181728
Micrococcus lylae	GH78	-0.228304	-0.0995906
Claveliimonas bilis	PL12_2	-0.228919	-0.15002
Mediterraneibacter [Ruminococcus] torques	GH2	-0.22902	-0.175539
Bacteroides helcogenes	GH2	-0.229567	-0.0339695
Tessaracoccus sp. MC1865	PL12_2	-0.230228	-0.0644752
Enterococcus casseliflavus	PL8_2	-0.230579	-0.0842176
Enterococcus faecalis	PL35	-0.230692	-0.18871
Brachybacterium sp. GU-2	PL12_2	-0.23087	-0.138769
Streptococcus pasteurianus	PL35	-0.230932	-0.09889
Finegoldia magna	PL12_2	-0.231027	-0.0342643
Streptococcus pasteurianus	PL12_2	-0.231949	-0.0957474
Clostridium isatidis	GH20	-0.232082	-0.0343518
Corynebacterium sp. LM112	GH78	-0.23255	-0.101784
Enterococcus cecorum	PL15_2	-0.23263	-0.144431
Brachybacterium sp. GU-2	PL8_2	-0.233533	-0.137468
Parafannyhessea umbonata	PL15_2	-0.234242	-0.141239
Trueperella abortisuis	GH78	-0.234433	-0.237026
Peptoniphilus sp. SAHP1	GH20	-0.234804	0.0306849
Clostridium isatidis	GH78	-0.235307	-0.143222
Corynebacterium glutamicum	GH92	-0.236677	-0.0316077
Enterococcus faecalis	PL12_2	-0.236687	-0.189306
Clostridium gasigenes	GH78	-0.236786	-0.17929
Methanobrevibacter smithii	GH78	-0.237404	-0.0386284
Kocuria palustris	PL8_2	-0.237666	-0.117056
Clostridium septicum	GH20	-0.237709	-0.0964457
Streptococcus pasteurianus	GH2	-0.238032	-0.162095
Parafannyhessea umbonata	GH20	-0.238797	-0.217841
Dorea longicatena	PL15_2	-0.238835	-0.171552
Brachybacterium sp. GU-2	PL35	-0.239032	-0.167788
Brevibacterium casei	PL12_2	-0.239416	-0.0874439
Anaerostipes hadrus	GH78	-0.239554	-0.104342
Eggerthella lenta	GH2	-0.24011	-0.325348
Brachybacterium sp. GU-2	GH92	-0.240688	-0.0481504
Mediterraneibacter [Ruminococcus] torques	GH92	-0.241182	-0.178208
Hoylesella buccalis	PL35	-0.24185	-0.136496
Prevotella intermedia	PL15_2	-0.241934	-0.295333
Roseburia rectibacter	GH92	-0.242276	-0.126615
Dorea longicatena	GH78	-0.243134	-0.249379
Actinomyces sp. Chiba101	PL8_2	-0.2441	-0.15676
Hoylesella buccalis	PL12_2	-0.244148	-0.134512
Lachnoclostridium phocaeense	GH2	-0.244548	-0.202904
Marvinbryantia formatexigens	PL15_2	-0.245586	-0.229565
Fusobacterium mortiferum	GH92	-0.246174	-0.0150771
Coprococcus comes	PL8_2	-0.246986	-0.251859
Roseburia intestinalis	PL35	-0.247112	-0.213966
Corynebacterium glutamicum	PL8_2	-0.247664	-0.120637
Helicobacter bilis	GH20	-0.247691	0.0303157
Aliarcobacter cryaerophilus	PL12_2	-0.247772	-0.0845037
Streptococcus pasteurianus	PL8_2	-0.24787	-0.111671
Dorea longicatena	PL12_2	-0.24791	-0.16999
Helicobacter bilis	PL8_2	-0.249946	-0.105401
Psychrobacter sanguinis	GH2	-0.250299	-0.101545
Clostridium gasigenes	PL35	-0.250459	-0.19339
Brevibacterium sp. CS2	GH78	-0.25101	-0.0680431
Clostridium butyricum	PL12_2	-0.251089	-0.229542
Actinomyces sp. Chiba101	GH2	-0.25149	-0.163521
Micrococcus lylae	PL8_2	-0.251977	-0.0768938
Anaerostipes hadrus	PL8_2	-0.252745	0.0272477
Bacteroides helcogenes	GH92	-0.252905	-0.0914367
Eggerthella lenta	GH92	-0.253009	-0.244099
Berryella intestinalis	PL15_2	-0.253187	-0.0921179
Tessaracoccus sp. MC1865	PL8_2	-0.253505	-0.0253804
Turicibacter sp. H121	PL12_2	-0.253788	-0.0958581
Streptococcus pasteurianus	GH20	-0.254945	-0.134394
Psychrobacter sp. van23A	GH20	-0.255037	0.0305937
Trueperella abortisuis	PL8_2	-0.255184	-0.169575
Clostridium chauvoei	GH78	-0.255514	-0.204556
Coprococcus comes	GH2	-0.25652	-0.219367
Blautia hansenii	PL15_2	-0.256866	-0.241788
Turicibacter sp. H121	GH78	-0.256882	-0.174665
Actinomyces sp. Chiba101	GH20	-0.257112	-0.238151
Sarcina sp. JB2	PL8_2	-0.257407	-0.12205
Clostridium septicum	GH78	-0.257507	-0.166046
Lachnoclostridium phocaeense	GH92	-0.25846	-0.22435
Brevibacterium sp. CS2	GH2	-0.259024	-0.00105016
Kocuria palustris	PL12_2	-0.259485	-0.129366
Clostridium perfringens	GH2	-0.25976	-0.169201
Brevibacterium casei	GH92	-0.259964	-0.138031
Campylobacter lanienae	GH78	-0.260671	-0.0516885
Turicibacter sp. H121	PL35	-0.260985	-0.15616
Dorea formicigenerans	GH78	-0.261263	-0.265483
Mediterraneibacter [Ruminococcus] lactaris	PL8_2	-0.261299	-0.212843
Sarcina sp. JB2	GH20	-0.261302	-0.137171
Helicobacter bilis	PL35	-0.262957	-0.0886981
Blautia argi	PL8_2	-0.262992	-0.205117
Kocuria palustris	GH78	-0.263181	-0.127289
Trueperella abortisuis	GH92	-0.264227	-0.259891
Aerococcus urinaeequi	PL8_2	-0.264351	-0.136182
Prevotella intermedia	PL35	-0.264352	-0.239143
Sarcina sp. JB2	GH2	-0.264461	-0.10137
Blautia hansenii	GH78	-0.265726	-0.269853
Anaerococcus prevotii	PL12_2	-0.266186	-0.0964716
Parafannyhessea umbonata	GH2	-0.266699	-0.189239
Parafannyhessea umbonata	PL8_2	-0.268181	-0.14149
Enterococcus faecalis	GH92	-0.268189	-0.228029
Glaesserella parasuis	PL35	-0.268401	-0.163962
Berryella intestinalis	GH20	-0.26882	-0.0444833
Agathobacter rectalis	PL35	-0.269825	-0.227755
Clostridium butyricum	PL8_2	-0.269918	-0.251939
Aliarcobacter cryaerophilus	PL15_2	-0.270073	-0.0930111
Clostridium isatidis	PL35	-0.270582	-0.123326
Peptoniphilus sp. SAHP1	PL8_2	-0.27067	-0.147769
Fusobacterium mortiferum	PL12_2	-0.270884	-0.106862
Aerococcus urinaeequi	PL12_2	-0.271149	-0.138851
Clostridium isatidis	GH2	-0.271323	-0.100306
Sarcina sp. JB2	GH78	-0.27225	-0.0373891
Clostridioides difficile	PL8_2	-0.272267	-0.105104
Clostridium septicum	PL35	-0.272468	-0.165446
Corynebacterium sp. LM112	GH92	-0.272565	-0.153711
Clostridium chauvoei	GH2	-0.272582	-0.180234
Dorea longicatena	PL8_2	-0.27264	-0.142222
Methanobrevibacter smithii	GH20	-0.273487	-0.0845075
Berryella intestinalis	PL8_2	-0.273669	-0.0423182
Helicobacter bilis	GH92	-0.273975	-0.0637215
Campylobacter lanienae	PL35	-0.274632	-0.0520585
Enterococcus faecalis	PL15_2	-0.274642	-0.215402
Helicobacter bilis	GH2	-0.275626	0.0239912
Lachnoclostridium phocaeense	GH20	-0.27573	-0.280462
Brevibacterium casei	PL35	-0.275957	-0.0898776
Enterococcus cecorum	PL35	-0.276078	-0.134721
Acinetobacter towneri	PL35	-0.276129	-0.139343
Fusobacterium mortiferum	PL35	-0.277419	-0.139864
Brevibacterium casei	PL15_2	-0.27746	-0.0957242
Agathobacter rectalis	GH92	-0.277593	-0.286908
Clostridium botulinum	GH20	-0.278071	-0.262285
Clostridium baratii	GH78	-0.279075	-0.211397
Clostridium botulinum	GH78	-0.280056	-0.226046
Actinomyces sp. Chiba101	GH78	-0.280203	-0.0891966
Clostridium gasigenes	PL8_2	-0.280532	-0.243551
Anaerococcus prevotii	PL35	-0.281675	-0.107577
Marvinbryantia formatexigens	PL8_2	-0.281785	-0.22374
Clostridioides difficile	GH2	-0.282506	-0.0502997
Hoylesella buccalis	PL15_2	-0.282513	-0.154155
Methanobrevibacter smithii	PL8_2	-0.283593	-0.134694
Turicibacter sp. H121	PL15_2	-0.283775	-0.0678932
Clostridium perfringens	PL8_2	-0.283826	-0.177937
Claveliimonas bilis	GH78	-0.284195	-0.268132
Sarcina sp. JB2	PL35	-0.285092	-0.0771413
Mediterraneibacter [Ruminococcus] lactaris	GH78	-0.285159	-0.300187
Micrococcus lylae	PL12_2	-0.286261	-0.112761
Claveliimonas bilis	PL8_2	-0.286702	-0.169269
Finegoldia magna	PL15_2	-0.287417	-0.0528217
Rothia nasimurium	PL12_2	-0.289204	0.223172
Clostridium septicum	GH2	-0.289337	-0.141884
Blautia hansenii	PL8_2	-0.290015	-0.252603
Actinomyces faecalis	PL35	-0.29025	-0.130998
Finegoldia magna	PL35	-0.29105	-0.0615077
Brevibacterium sp. CS2	GH92	-0.291269	0.000713208
Corynebacterium glutamicum	PL12_2	-0.292878	-0.104582
Anaerobutyricum hallii	GH2	-0.293061	-0.362738
Peptoniphilus sp. SAHP1	GH2	-0.293388	-0.0269882
Bacteroides helcogenes	PL15_2	-0.294219	-0.240788
Aerococcus urinaeequi	PL15_2	-0.294629	-0.155494
Methanobrevibacter smithii	GH2	-0.294969	-0.0849633
Clostridium gasigenes	PL12_2	-0.295332	-0.227448
Clostridium botulinum	GH2	-0.296244	-0.257659
Clostridioides difficile	GH20	-0.297293	-0.00136003
Propioniciclava sp. MC1595	PL15_2	-0.297796	-0.135592
Clostridium chauvoei	PL35	-0.298007	-0.195592
Coprococcus comes	GH20	-0.298233	-0.200169
Anaerococcus prevotii	GH78	-0.298283	0.0971543
Sellimonas intestinalis	GH2	-0.298958	-0.311339
Clostridium butyricum	PL15_2	-0.298964	-0.258237
Berryella intestinalis	GH2	-0.299134	-0.0505066
Sarcina sp. JB2	PL12_2	-0.301077	-0.104238
Turicibacter sp. H121	GH20	-0.301369	-0.249568
Tessaracoccus sp. MC1865	PL15_2	-0.304459	-0.0809863
Clostridium botulinum	PL35	-0.304656	-0.241024
Corynebacterium sp. LM112	PL8_2	-0.304859	-0.15284
Rothia nasimurium	PL15_2	-0.305985	0.111164
Aerococcus urinaeequi	PL35	-0.305991	-0.172504
Tessaracoccus sp. MC1865	PL35	-0.306843	-0.117009
Helicobacter bilis	GH78	-0.308138	-0.0290327
Psychrobacter sanguinis	GH92	-0.308653	-0.0307603
Sarcina sp. JB2	PL15_2	-0.310076	-0.11413
Peptoniphilus sp. SAHP1	PL35	-0.310516	-0.162336
Actinomyces sp. Chiba101	PL35	-0.310924	-0.112364
Corynebacterium glutamicum	PL15_2	-0.312408	-0.114068
Parafannyhessea umbonata	GH92	-0.312636	-0.226283
Anaerococcus prevotii	PL8_2	-0.313396	-0.0975594
Clostridium botulinum	PL8_2	-0.313887	-0.280056
Clostridium baratii	GH20	-0.314815	-0.237718
Clostridium isatidis	PL8_2	-0.314942	-0.18597
Anaerobutyricum hallii	GH92	-0.317528	-0.401806
Clostridium perfringens	PL12_2	-0.319039	-0.184832
Kocuria palustris	GH92	-0.319432	-0.0386819
Turicibacter sp. H121	PL8_2	-0.319522	-0.139216
Clostridium septicum	PL12_2	-0.320629	-0.206551
Clostridium perfringens	PL15_2	-0.323013	-0.163303
Actinomyces sp. Chiba101	GH92	-0.323072	-0.297932
Clostridium septicum	PL8_2	-0.323269	-0.218338
Peptoniphilus sp. SAHP1	PL12_2	-0.324431	-0.154158
Psychrobacter sp. van23A	GH2	-0.324705	-0.0445598
Corynebacterium xerosis	GH92	-0.327848	-0.200027
Berryella intestinalis	GH92	-0.329022	-0.0697896
Turicibacter sp. H121	GH92	-0.3294	-0.303542
Actinomyces sp. Chiba101	PL12_2	-0.329509	-0.131191
Actinomyces faecalis	PL12_2	-0.330952	-0.135469
Actinomyces sp. Chiba101	PL15_2	-0.331608	-0.143151
Mediterraneibacter [Ruminococcus] torques	GH20	-0.331995	-0.289987
Brachybacterium sp. GU-2	PL15_2	-0.332103	-0.156989
Psychrobacter sanguinis	GH78	-0.332245	-0.144196
Clostridium botulinum	PL12_2	-0.334579	-0.270472
Helicobacter bilis	PL15_2	-0.334614	-0.113229
Actinomyces faecalis	PL15_2	-0.334797	-0.0623586
Turicibacter sp. H121	GH2	-0.335139	-0.204388
Clostridium baratii	GH2	-0.335346	-0.235858
Micrococcus lylae	PL15_2	-0.336281	-0.133908
Fusobacterium mortiferum	PL15_2	-0.336624	-0.131448
Rothia nasimurium	PL35	-0.337893	0.0229821
Sellimonas intestinalis	GH92	-0.33841	-0.329966
Helicobacter bilis	PL12_2	-0.338569	-0.107052
Sellimonas intestinalis	GH20	-0.340743	-0.376088
Romboutsia sp. CE17	GH78	-0.340767	-0.283428
Brevibacterium sp. CS2	PL8_2	-0.341951	-0.023786
Peptoniphilus sp. SAHP1	GH78	-0.343118	0.00385507
Anaerococcus prevotii	GH20	-0.344003	-0.0789468
Anaerococcus prevotii	PL15_2	-0.344578	-0.119439
Clostridium isatidis	PL12_2	-0.34582	-0.179135
Sarcina sp. JB2	GH92	-0.347649	-0.21816
Clostridium gasigenes	PL15_2	-0.348346	-0.275456
Dorea longicatena	GH2	-0.349722	-0.372797
Romboutsia sp. 13368	GH78	-0.350449	-0.284385
Corynebacterium sp. LM112	PL12_2	-0.350492	-0.152118
Clostridium baratii	PL35	-0.35066	-0.245878
Psychrobacter sp. van23A	GH78	-0.351522	-0.163406
Blautia argi	GH2	-0.351674	-0.398171
Dorea formicigenerans	GH2	-0.352744	-0.338845
Methanobrevibacter smithii	GH92	-0.353832	-0.194907
Clostridium chauvoei	PL8_2	-0.354535	-0.261695
Romboutsia ilealis	GH78	-0.354712	-0.217951
Clostridium perfringens	GH92	-0.355056	-0.222841
Kocuria palustris	PL35	-0.355198	-0.180943
Clostridium perfringens	PL35	-0.357251	-0.199862
Marvinbryantia formatexigens	GH20	-0.359196	-0.410983
Corynebacterium glutamicum	PL35	-0.360073	-0.119336
Coprococcus comes	GH92	-0.361002	-0.320603
Anaerococcus prevotii	GH92	-0.361889	-0.140141
Clostridium chauvoei	PL12_2	-0.362563	-0.253249
Anaerobutyricum hallii	GH20	-0.36323	-0.457759
Clostridium butyricum	GH92	-0.365287	-0.33223
Anaerostipes hadrus	GH2	-0.366174	-0.197108
Anaerococcus prevotii	GH2	-0.366255	-0.0675681
Dorea formicigenerans	GH92	-0.368511	-0.382139
Dorea longicatena	GH92	-0.369928	-0.404028
Turicibacter bilis	PL15_2	-0.370647	-0.039523
Brevibacterium sp. CS2	PL12_2	-0.37071	-0.0638621
Corynebacterium sp. LM112	PL15_2	-0.370981	-0.162888
Blautia hansenii	GH2	-0.371042	-0.428729
Marvinbryantia formatexigens	GH2	-0.374404	-0.373082
Peptoniphilus sp. SAHP1	PL15_2	-0.374711	-0.178918
Corynebacterium xerosis	PL8_2	-0.374899	-0.22319
Terrisporobacter hibernicus	GH78	-0.374974	-0.314038
Trueperella abortisuis	PL35	-0.375746	-0.174325
Clostridium baratii	PL8_2	-0.376529	-0.287942
Methanobrevibacter smithii	PL12_2	-0.378754	-0.230215
Kocuria palustris	PL15_2	-0.37939	-0.151153
Peptoniphilus sp. SAHP1	GH92	-0.381564	-0.0877259
Psychrobacter sanguinis	PL8_2	-0.383267	-0.14475
Clostridium septicum	PL15_2	-0.383449	-0.256391
Trueperella abortisuis	PL12_2	-0.383522	-0.185058
Micrococcus lylae	PL35	-0.383577	-0.167594
Turicibacter bilis	PL12_2	-0.384323	-0.080284
Clostridium gasigenes	GH92	-0.38678	-0.310874
Mediterraneibacter [Ruminococcus] lactaris	GH2	-0.39395	-0.396061
Clostridium botulinum	PL15_2	-0.395175	-0.31776
Psychrobacter sp. van23A	PL8_2	-0.396373	-0.161101
Clostridioides difficile	GH92	-0.399333	-0.12553
Trueperella abortisuis	PL15_2	-0.400687	-0.201422
Romboutsia sp. 13368	GH20	-0.401186	-0.396152
Clostridium baratii	PL12_2	-0.402358	-0.27396
Brevibacterium sp. CS2	PL15_2	-0.402379	-0.0813878
Dorea longicatena	GH20	-0.402621	-0.426471
Turicibacter bilis	GH78	-0.404838	-0.157338
Clostridium isatidis	PL15_2	-0.405262	-0.231914
Marvinbryantia formatexigens	GH92	-0.405513	-0.435174
Blautia argi	GH20	-0.408381	-0.475898
Terrisporobacter mayombei	GH78	-0.408681	-0.316545
Blautia hansenii	GH20	-0.409798	-0.47543
Psychrobacter sp. van23A	GH92	-0.409842	-0.0787235
Clostridium septicum	GH92	-0.411146	-0.237205
Clostridium isatidis	GH92	-0.413299	-0.174671
Claveliimonas bilis	GH2	-0.414039	-0.40781
Romboutsia ilealis	GH20	-0.415422	-0.27642
Anaerostipes hadrus	GH20	-0.41546	-0.274628
Methanobrevibacter smithii	PL15_2	-0.415644	-0.25273
Romboutsia sp. 13368	GH2	-0.416002	-0.34194
Dorea formicigenerans	GH20	-0.4161	-0.424688
Blautia argi	GH92	-0.416505	-0.456156
Clostridium chauvoei	GH92	-0.417539	-0.28623
Turicibacter bilis	PL35	-0.421417	-0.142627
Claveliimonas bilis	GH92	-0.423293	-0.429954
Clostridium chauvoei	PL15_2	-0.425367	-0.30342
Anaerostipes hadrus	GH92	-0.426088	-0.234938
Romboutsia sp. CE17	PL35	-0.427588	-0.314933
Romboutsia ilealis	GH2	-0.430107	-0.227603
Mediterraneibacter [Ruminococcus] lactaris	GH92	-0.432187	-0.411454
Corynebacterium xerosis	PL12_2	-0.433887	-0.218497
Turicibacter bilis	PL8_2	-0.434798	-0.118205
Psychrobacter sp. van23A	PL12_2	-0.434945	-0.176636
Terrisporobacter hibernicus	GH20	-0.435032	-0.462634
Romboutsia sp. 13368	PL8_2	-0.441048	-0.353514
Claveliimonas bilis	GH20	-0.442766	-0.465973
Clostridium botulinum	GH92	-0.444313	-0.41583
Mediterraneibacter [Ruminococcus] lactaris	GH20	-0.445318	-0.391976
Clostridium baratii	PL15_2	-0.446338	-0.313078
Romboutsia sp. 13368	PL35	-0.448047	-0.338336
Psychrobacter sanguinis	PL35	-0.449762	-0.17392
Psychrobacter sanguinis	PL12_2	-0.45825	-0.124173
Romboutsia sp. CE17	GH20	-0.46103	-0.465407
Brevibacterium sp. CS2	PL35	-0.462704	-0.121224
Terrisporobacter mayombei	GH20	-0.468402	-0.464337
Romboutsia ilealis	PL8_2	-0.469513	-0.272752
Corynebacterium sp. LM112	PL35	-0.470325	-0.214193
Methanobrevibacter smithii	PL35	-0.470908	-0.219254
Corynebacterium xerosis	PL15_2	-0.471562	-0.24124
Romboutsia sp. CE17	GH2	-0.472011	-0.396509
Corynebacterium xerosis	PL35	-0.472326	-0.249621
Romboutsia sp. CE17	PL8_2	-0.47526	-0.387702
Terrisporobacter hibernicus	GH2	-0.475329	-0.404291
Blautia hansenii	GH92	-0.477184	-0.519414
Clostridium baratii	GH92	-0.479223	-0.366266
Romboutsia sp. 13368	PL15_2	-0.483034	-0.365175
Romboutsia sp. 13368	GH92	-0.484025	-0.492546
Romboutsia sp. 13368	PL12_2	-0.484982	-0.373361
Romboutsia sp. CE17	PL12_2	-0.486501	-0.372764
Romboutsia ilealis	PL35	-0.48658	-0.303795
Terrisporobacter mayombei	GH2	-0.493546	-0.405876
Romboutsia ilealis	PL12_2	-0.494974	-0.304244
Turicibacter bilis	GH20	-0.497754	-0.213062
Psychrobacter sp. van23A	PL35	-0.501164	-0.213614
Terrisporobacter hibernicus	PL8_2	-0.502147	-0.34544
Romboutsia sp. CE17	PL15_2	-0.507793	-0.376394
Terrisporobacter hibernicus	PL35	-0.508114	-0.289349
Terrisporobacter mayombei	PL8_2	-0.513996	-0.342205
Turicibacter bilis	GH2	-0.51584	-0.172292
Psychrobacter sanguinis	PL15_2	-0.516915	-0.136463
Romboutsia ilealis	PL15_2	-0.518021	-0.313965
Psychrobacter sp. van23A	PL15_2	-0.518026	-0.206362
Romboutsia ilealis	GH92	-0.52198	-0.373361
Terrisporobacter mayombei	PL35	-0.52419	-0.285326
Terrisporobacter hibernicus	GH92	-0.526981	-0.511438
Terrisporobacter mayombei	GH92	-0.528184	-0.505176
Romboutsia sp. CE17	GH92	-0.538672	-0.549403
Turicibacter bilis	GH92	-0.540553	-0.270207
Terrisporobacter hibernicus	PL12_2	-0.542331	-0.342626
Terrisporobacter mayombei	PL12_2	-0.546589	-0.338524
Terrisporobacter mayombei	PL15_2	-0.559633	-0.346886
Terrisporobacter hibernicus	PL15_2	-0.563408	-0.352218
