# Supplementary material for: Dynamic changes in the gut microbiota of SPF Bama piglets during breast and formula feeding
Source: Front Microbiol. 2025 Feb 26;16:1537286. doi: 10.3389/fmicb.2025.1537286 (PMC11897505; doi:10.3389/fmicb.2025.1537286)
Supplement: Supplementary file 16 [file Table_8.xlsx]

## Sheet: Sheet1
Table S8 Significance test of dominant DrugClass of ARGs between BM and FM group
DrugClass	7d				14d				21d				28d
	BM_Mean	FM_Mean	P_Value	SIG	BM_Mean	FM_Mean	P_Value	SIG	BM_Mean	FM_Mean	P_Value	SIG	BM_Mean	FM_Mean	P_Value	SIG
tetracycline antibiotic	0.271639	0.246839	0.0617888	NA	0.290672	0.246997	0.0704918	NA	0.26451	0.266602	0.74539	NA	0.275973	0.29019	0.458906	NA
glycopeptide antibiotic	0.180961	0.17884	0.896402	NA	0.17787	0.154436	0.270013	NA	0.155109	0.210609	0.00835922	**	0.207934	0.287697	0.0227114	*
aminoglycoside antibiotic	0.0848001	0.063718	0.0324719	*	0.0953751	0.0953591	0.854982	NA	0.0907512	0.0751827	0.00417914	**	0.095453	0.0822411	0.021373	*
phenicol antibiotic	0.0586511	0.0421893	0.150523	NA	0.0320408	0.0804067	0.000879629	***	0.0550888	0.0362066	0.0713901	NA	0.0314855	0.0456365	0.186549	NA
aminocoumarin antibiotic	0.0203765	0.0296846	0.330541	NA	0.0381323	0.0222099	0.13303	NA	0.0658909	0.0169161	0.00250045	**	0.0703988	0.0143098	0.0134522	*
peptide antibiotic	0.00905705	0.0164916	0.0673926	NA	0.0164045	0.0103137	0.156079	NA	0.0290417	0.00831161	0.00218274	**	0.0306594	0.00596881	0.0107766	*
sulfonamide antibiotic	0.00339607	0.0105778	0.00856903	**	0.00702555	0.00953271	0.34064	NA	0.0116172	0.0115662	0.986363	NA	0.00879829	0.00545302	0.377364	NA
lincosamide antibiotic	0.00802028	0.00599816	0.0892936	NA	0.00741237	0.0116639	0.269084	NA	0.00995017	0.00577159	0.0450011	*	0.0111219	0.00410388	0.000514149	***
macrolide antibiotic	0.002217	0.0154313	0.000254224	***	0.00319331	0.00656252	0.0432727	*	0.00253658	0.00951379	0.0024402	**	0.001665	0.0110134	0.000148287	***
nitroimidazole antibiotic	0.00457178	0.00938237	9.73504e-05	***	0.00499009	0.0052806	0.809821	NA	0.0072091	0.00527108	0.118684	NA	0.00870217	0.00353223	0.00412687	**
